# Supplementary material for: Multi-omics differentially classify disease state and treatment outcome in pediatric Crohn’s disease
Source: Microbiome. 2018 Jan 15;6:13. doi: 10.1186/s40168-018-0398-3 (PMC5769311; doi:10.1186/s40168-018-0398-3)
Supplement: Supplementary file 2 — Sample sequencing coverage and metadata (XLSX 49 kb) [file 40168_2018_398_MOESM2_ESM.xlsx]

## Sheet: Sheet1
Sample ID	Raw 16S read count	Raw MGS read count	Filtered MGS read count	% MGS reads not mapped to Human/PhiX	Disease state	Treatment response	Sex	Age
S1	27804	124159534	7648711	6.16039	control	control	Male	14.4
S2	25852	78293158	6856314	8.75723	control	control	Female	12
S3	69066	83082474	8239752	9.91756	control	control	Male	11.9
S4	55126	126957179	14266187	11.237	control	control	Male	15.3
S5	57226	96227145	9316918	9.68221	control	control	Female	13.1
S6	32202	110745822	13413921	12.1123	control	control	Male	15
S7	41062	119189962	13247714	11.1148	control	control	Male	14
S8	19006	104565066	10867258	10.3928	control	control	Female	8.6
S9	39144	98574561	9712571	9.85302	control	control	Male	13.7
S10	55334	123004818	14662482	11.9203	control	control	Male	14.8
S11	39754	110757946	4321230	3.90151	control	control	Male	15.3
S12	66380	84895382	7927804	9.33832	control	control	Female	8.6
S13	53226	135186163	8583963	6.34973	control	control	Male	14.4
S14	53722	120439524	11942317	9.91561	control	control	Male	11.7
S15	42894	134118580	52143962	38.879	control	control	Male	15.4
S16	23366	133306186	9812137	7.3606	control	control	Male	7.6
S17	45646	72730560	6390756	8.78689	control	control	Male	11.5
S18	73710	110690049	9648041	8.71627	control	control	Female	14.2
S19	41326	107338049	10796947	10.0588	control	control	Male	10.7
S20	32654	111543216	10969469	9.83428	control	control	Male	13.4
S21	26432	122915431	11428298	9.29769	Crohn's disease	NR	Male	12.9
S22	28808	120699002	9499219	7.87017	Crohn's disease	NR	Female	8
S23	26112	94669437	10217135	10.7924	Crohn's disease	NR	Male	10.8
S24	32308	118309321	9710111	8.20739	Crohn's disease	NR	Male	16.3
S25	50012	91382713	10867258	11.892	Crohn's disease	NR	Female	10.2
S26	41790	107398167	10556577	9.82938	Crohn's disease	NR	Male	14.5
S27	36388	83623313	8357808	9.99459	Crohn's disease	NR	Male	11.8
S28	53176	121420698	11680066	9.6195	Crohn's disease	NR	Female	11.9
S29	28402	115442130	7427542	6.434	Crohn's disease	NR	Male	15.2
S30	80784	126476430	7942909	6.28015	Crohn's disease	NR	Male	12.2
S31	51916	121588941	7921561	6.51503	Crohn's disease	RS	Male	14.8
S32	49680	99607292	8712646	8.747	Crohn's disease	RS	Female	12.5
S33	45182	126543033	7907583	6.24893	Crohn's disease	RS	Male	14.2
S34	NA	117930846	8445708	7.16158	Crohn's disease	RS	Male	15
S35	30558	90995115	8947663	9.83312	Crohn's disease	RS	Male	7.6
S36	33712	74501365	6068788	8.14587	Crohn's disease	RS	Female	11.4
S37	40108	120634211	9177807	7.60796	Crohn's disease	RS	Male	14.2
S38	NA	127152699	8210073	6.45686	Crohn's disease	RS	Male	14.1
S39	53552	124599158	11591289	9.30286	Crohn's disease	RS	Male	11.2
S40	52854	111215830	11308512	10.1681	Crohn's disease	RS	Male	15.5
