# Supplementary material for: Multi-omics differentially classify disease state and treatment outcome in pediatric Crohn’s disease
Source: Microbiome. 2018 Jan 15;6:13. doi: 10.1186/s40168-018-0398-3 (PMC5769311; doi:10.1186/s40168-018-0398-3)
Supplement: Supplementary file 4 — Ranking of variable importance in significant models to identify important features. (XLSX 226 kb) [file 40168_2018_398_MOESM4_ESM.xlsx]

## Sheet: species_16S_disease_varImp
	CD	CN	MeanDecreaseAccuracy	MeanDecreaseGini
k__Bacteria.p__Verrucomicrobia.c__Verrucomicrobiae.o__Verrucomicrobiales.f__Verrucomicrobiaceae.g__Akkermansia.s__muciniphila	0.0479186	0.0411405	0.0421867	1.6381
k__Bacteria.p__Proteobacteria.c__Deltaproteobacteria.o__Desulfovibrionales.f__Desulfovibrionaceae.g__Desulfovibrio.Unclassified	0.0296138	0.0176844	0.0219167	1.2716
k__Bacteria.p__Bacteroidetes.c__Bacteroidia.o__Bacteroidales.f__Prevotellaceae.g__Prevotella.s__copri	0.0115101	0.0108248	0.0106465	0.714779
k__Bacteria.p__Bacteroidetes.c__Bacteroidia.o__Bacteroidales.f__.Odoribacteraceae..g__Butyricimonas.Unclassified	0.0104213	0.00646599	0.00793825	0.794069
k__Bacteria.p__Bacteroidetes.c__Bacteroidia.o__Bacteroidales.f__Rikenellaceae.Unclassified.Unclassified	0.00243372	0.00701997	0.00451808	0.513387
k__Bacteria.p__Firmicutes.c__Erysipelotrichi.o__Erysipelotrichales.f__Erysipelotrichaceae.g__.Eubacterium..s__biforme	0.00469874	0.00333981	0.00371409	0.299466
k__Bacteria.p__Actinobacteria.c__Actinobacteria.o__Actinomycetales.f__Actinomycetaceae.g__Actinomyces.Unclassified	0.00435427	0.00328997	0.003412	0.325289
k__Bacteria.p__Firmicutes.c__Clostridia.o__Clostridiales.f__Ruminococcaceae.g__Ruminococcus.Unclassified	0.00365968	0.00237424	0.00278354	0.348515
k__Bacteria.p__Bacteroidetes.c__Bacteroidia.o__Bacteroidales.f__Bacteroidaceae.g__Bacteroides.s__caccae	0.00257422	0.00275553	0.00257355	0.323546
k__Bacteria.p__Firmicutes.c__Clostridia.o__Clostridiales.f__Lachnospiraceae.g__Roseburia.Unclassified	0.00371901	0.00198959	0.00246745	0.315629
k__Bacteria.p__Actinobacteria.c__Coriobacteriia.o__Coriobacteriales.f__Coriobacteriaceae.g__Collinsella.Unclassified	0.00131173	0.00304353	0.00212671	0.215501
k__Bacteria.p__Proteobacteria.c__Gammaproteobacteria.o__Pasteurellales.f__Pasteurellaceae.g__Haemophilus.s__parainfluenzae	0.000737538	0.00324745	0.0019624	0.431965
k__Bacteria.p__Actinobacteria.c__Actinobacteria.o__Bifidobacteriales.f__Bifidobacteriaceae.g__Bifidobacterium.Unclassified	0.00181225	0.00208664	0.00191556	0.21784
k__Bacteria.p__Firmicutes.c__Bacilli.o__Gemellales.f__Gemellaceae.g__Gemella.Unclassified	0.00243611	0.00171128	0.00189525	0.25385
k__Bacteria.p__Proteobacteria.c__Gammaproteobacteria.o__Enterobacteriales.f__Enterobacteriaceae.Unclassified.Unclassified	0.00110195	0.00275482	0.00186046	0.399206
k__Bacteria.p__Firmicutes.c__Clostridia.o__Clostridiales.f__.Tissierellaceae..g__Parvimonas.Unclassified	0.00144376	0.00199875	0.00165141	0.187003
k__Bacteria.p__Firmicutes.c__Bacilli.o__Lactobacillales.f__Streptococcaceae.g__Streptococcus.s__infantis	0.00193354	0.00125218	0.00149533	0.217295
k__Bacteria.p__Firmicutes.c__Clostridia.o__Clostridiales.f__Lachnospiraceae.g__.Ruminococcus..s__gnavus	0.00118461	0.00181744	0.00145186	0.28993
k__Bacteria.p__Firmicutes.c__Clostridia.o__Clostridiales.Unclassified.Unclassified.Unclassified	0.000215653	0.00252092	0.00130859	0.296387
k__Bacteria.p__Firmicutes.c__Clostridia.o__Clostridiales.f__Christensenellaceae.Unclassified.Unclassified	0.00211881	0.000636302	0.00127747	0.212104
k__Bacteria.p__Bacteroidetes.c__Bacteroidia.o__Bacteroidales.f__.Odoribacteraceae..g__Odoribacter.Unclassified	0.000655349	0.00161077	0.00107315	0.333563
k__Bacteria.p__Proteobacteria.c__Gammaproteobacteria.o__Pasteurellales.f__Pasteurellaceae.g__Actinobacillus.s__parahaemolyticus	0.00127971	0.0010382	0.00106509	0.160946
k__Bacteria.p__Firmicutes.c__Clostridia.o__Clostridiales.f__Lachnospiraceae.g__Blautia.Unclassified	0.00191695	4.71936e-05	0.000963359	0.341812
k__Bacteria.p__Fusobacteria.c__Fusobacteriia.o__Fusobacteriales.f__Fusobacteriaceae.g__Fusobacterium.Unclassified	-0.00105736	0.00283828	0.000959114	0.22285
k__Bacteria.p__Bacteroidetes.c__Bacteroidia.o__Bacteroidales.f__Bacteroidaceae.g__Bacteroides.s__ovatus	0.000693798	0.0012007	0.000908659	0.275883
k__Bacteria.p__Bacteroidetes.c__Bacteroidia.o__Bacteroidales.f__Bacteroidaceae.g__Bacteroides.s__fragilis	0.00159714	0.00012335	0.000872323	0.301481
k__Bacteria.p__Firmicutes.c__Clostridia.o__Clostridiales.f__Clostridiaceae.g__Clostridium.Unclassified	0.000807221	0.000929153	0.000789561	0.168763
k__Bacteria.p__Bacteroidetes.c__Bacteroidia.o__Bacteroidales.f__Porphyromonadaceae.g__Parabacteroides.s__distasonis	-0.000394704	0.00152393	0.000569451	0.212727
k__Bacteria.p__Firmicutes.c__Clostridia.o__Clostridiales.f__Lachnospiraceae.g__Epulopiscium.Unclassified	9.27685e-05	0.000600164	0.000375039	0.137123
k__Bacteria.p__Firmicutes.c__Clostridia.o__Clostridiales.f__Ruminococcaceae.g__Faecalibacterium.s__prausnitzii	-0.00044809	0.0011959	0.000346029	0.222975
k__Bacteria.p__Firmicutes.c__Clostridia.o__Clostridiales.f__Lachnospiraceae.g__Dorea.s__formicigenerans	-0.000217835	0.0010817	0.00034074	0.23072
k__Bacteria.p__Firmicutes.c__Erysipelotrichi.o__Erysipelotrichales.f__Erysipelotrichaceae.g__Holdemania.Unclassified	0.000789654	0.000123646	0.00033633	0.128706
k__Bacteria.p__Actinobacteria.c__Coriobacteriia.o__Coriobacteriales.f__Coriobacteriaceae.g__Collinsella.s__aerofaciens	7.66698e-05	0.000490349	0.000288109	0.152034
k__Bacteria.p__Actinobacteria.c__Coriobacteriia.o__Coriobacteriales.f__Coriobacteriaceae.g__Atopobium.Unclassified	0.00067152	3.52743e-05	0.000282994	0.159216
k__Bacteria.p__Bacteroidetes.c__Bacteroidia.o__Bacteroidales.f__.Barnesiellaceae..Unclassified.Unclassified	-0.000540624	0.00122069	0.000267245	0.333882
k__Bacteria.p__Firmicutes.c__Clostridia.o__Clostridiales.f__Veillonellaceae.g__Dialister.Unclassified	-5.90381e-05	0.000478215	0.000233227	0.185187
k__Bacteria.p__Firmicutes.c__Bacilli.o__Lactobacillales.f__Aerococcaceae.Unclassified.Unclassified	0.000412697	0.000131441	0.00022674	0.120048
k__Bacteria.p__Cyanobacteria.c__Oscillatoriophycideae.o__Oscillatoriales.f__Phormidiaceae.g__Trichodesmium.Unclassified	0.000493866	-4.02316e-05	0.000203171	0.107736
k__Bacteria.p__Firmicutes.c__Clostridia.o__Clostridiales.f__Veillonellaceae.g__Veillonella.s__dispar	-0.000156413	0.000479406	0.000191301	0.138574
k__Bacteria.p__Firmicutes.c__Erysipelotrichi.o__Erysipelotrichales.f__Erysipelotrichaceae.g__Bulleidia.s__p.1630.c5	-0.000275845	0.000793647	0.000185308	0.119049
k__Bacteria.p__Firmicutes.c__Bacilli.o__Lactobacillales.Unclassified.Unclassified.Unclassified	-0.000198324	0.00067359	0.000172217	0.163877
k__Bacteria.p__Proteobacteria.c__Gammaproteobacteria.o__Pasteurellales.f__Pasteurellaceae.g__Aggregatibacter.Unclassified	0.000374605	-3.20062e-05	0.000156259	0.107898
k__Bacteria.p__Proteobacteria.c__Deltaproteobacteria.o__Desulfovibrionales.f__Desulfovibrionaceae.g__Bilophila.Unclassified	-4.40288e-05	0.000308497	0.000154504	0.130191
k__Bacteria.p__Proteobacteria.c__Betaproteobacteria.o__Burkholderiales.f__Comamonadaceae.Unclassified.Unclassified	0.000284622	3.91761e-05	0.000126595	0.127515
k__Bacteria.p__Firmicutes.c__Clostridia.o__Clostridiales.f__Lachnospiraceae.g__.Ruminococcus..Unclassified	-0.000653888	0.000789116	0.000100572	0.256997
k__Bacteria.p__Firmicutes.c__Clostridia.o__Clostridiales.f__Lachnospiraceae.g__Oribacterium.Unclassified	0.000241195	-1.39272e-05	6.48635e-05	0.166096
k__Bacteria.p__Proteobacteria.c__Betaproteobacteria.o__Burkholderiales.f__Oxalobacteraceae.g__Herbaspirillum.Unclassified	0.000255562	4.16625e-05	5.81795e-05	0.0973831
k__Bacteria.p__Proteobacteria.c__Betaproteobacteria.o__Burkholderiales.f__Oxalobacteraceae.g__Janthinobacterium.s__lividum	-8.92443e-05	0.000168356	3.24167e-05	0.0953788
k__Bacteria.p__Firmicutes.c__Erysipelotrichi.o__Erysipelotrichales.f__Erysipelotrichaceae.g__.Eubacterium..s__dolichum	5.36804e-05	-1.45981e-05	2.84112e-05	0.105751
k__Bacteria.p__Bacteroidetes.c__Bacteroidia.o__Bacteroidales.Unclassified.Unclassified.Unclassified	-0.000376074	0.000308887	-9.38556e-06	0.166862
k__Bacteria.p__Firmicutes.c__Clostridia.o__Clostridiales.f__Lachnospiraceae.g__Moryella.Unclassified	6.66564e-05	2.7068e-05	-3.10794e-05	0.168811
k__Bacteria.p__Actinobacteria.c__Coriobacteriia.o__Coriobacteriales.f__Coriobacteriaceae.g__Eggerthella.s__lenta	0.000146728	-0.000102915	-3.68673e-05	0.150475
k__Bacteria.p__Actinobacteria.c__Actinobacteria.o__Bifidobacteriales.f__Bifidobacteriaceae.g__Bifidobacterium.s__adolescentis	8.58716e-05	-0.000232075	-5.99365e-05	0.151848
k__Bacteria.p__Proteobacteria.c__Betaproteobacteria.o__Burkholderiales.f__Burkholderiaceae.g__Burkholderia.Unclassified	-0.000467883	0.00034775	-0.000112555	0.117978
k__Bacteria.p__Proteobacteria.c__Betaproteobacteria.o__Burkholderiales.f__Alcaligenaceae.g__Sutterella.Unclassified	-0.000840381	0.000490993	-0.000135685	0.173707
k__Bacteria.p__Firmicutes.c__Clostridia.o__Clostridiales.f__Clostridiaceae.Unclassified.Unclassified	-2.49975e-05	-0.000189783	-0.000159595	0.0919825
k__Bacteria.p__Bacteroidetes.c__Bacteroidia.o__Bacteroidales.f__Bacteroidaceae.g__Bacteroides.s__uniformis	-4.95658e-05	-0.000341305	-0.000177634	0.262921
k__Bacteria.p__Firmicutes.c__Clostridia.o__Clostridiales.f__Peptostreptococcaceae.Unclassified.Unclassified	1.29352e-05	-0.000355148	-0.000192306	0.081544
k__Bacteria.p__Firmicutes.c__Clostridia.o__Clostridiales.f__Ruminococcaceae.Unclassified.Unclassified	-0.000651814	0.0001224	-0.000250664	0.166043
k__Bacteria.p__Firmicutes.c__Clostridia.o__Clostridiales.f__Veillonellaceae.g__Phascolarctobacterium.Unclassified	-0.00104403	0.000339922	-0.000272968	0.142204
k__Bacteria.p__Firmicutes.c__Erysipelotrichi.o__Erysipelotrichales.f__Erysipelotrichaceae.Unclassified.Unclassified	-0.00066902	-4.43498e-05	-0.000298334	0.113704
k__Bacteria.p__Firmicutes.c__Bacilli.o__Lactobacillales.f__Streptococcaceae.g__Streptococcus.Unclassified	-0.000368895	-0.000225842	-0.00030276	0.0849675
k__Bacteria.p__Firmicutes.c__Clostridia.o__Clostridiales.f__.Mogibacteriaceae..Unclassified.Unclassified	-0.000245253	-0.000230388	-0.000314881	0.138193
k__Bacteria.p__Actinobacteria.c__Actinobacteria.o__Bifidobacteriales.f__Bifidobacteriaceae.g__Bifidobacterium.s__longum	-0.000574351	0.000112626	-0.000319613	0.154991
k__Bacteria.p__Firmicutes.c__Clostridia.o__Clostridiales.f__Lachnospiraceae.g__Coprococcus.Unclassified	6.74353e-05	-0.000651593	-0.000325367	0.15985
k__Bacteria.p__Actinobacteria.c__Actinobacteria.o__Actinomycetales.f__Micrococcaceae.g__Rothia.s__mucilaginosa	0.000432973	-0.00102051	-0.000326841	0.0966965
k__Bacteria.p__Firmicutes.c__Clostridia.o__Clostridiales.f__Lachnospiraceae.g__Roseburia.s__faecis	-1.39705e-05	-0.000652568	-0.000337925	0.120276
k__Bacteria.p__Firmicutes.c__Clostridia.o__Clostridiales.f__Veillonellaceae.g__Veillonella.s__parvula	-0.000521265	-4.56195e-05	-0.000372541	0.129387
k__Bacteria.p__Firmicutes.c__Clostridia.o__Clostridiales.f__Lachnospiraceae.g__Lachnospira.Unclassified	-0.00125112	0.000154367	-0.000457771	0.177247
k__Bacteria.p__Firmicutes.c__Clostridia.o__Clostridiales.f__Lachnospiraceae.Unclassified.Unclassified	-0.000880478	-2.37855e-05	-0.000508825	0.176243
k__Bacteria.p__Bacteroidetes.c__Bacteroidia.o__Bacteroidales.f__Porphyromonadaceae.g__Parabacteroides.Unclassified	-0.00101592	-3.36519e-06	-0.000518829	0.203896
k__Bacteria.p__Bacteroidetes.c__Bacteroidia.o__Bacteroidales.f__Bacteroidaceae.g__Bacteroides.Unclassified	-0.000508409	-0.000510797	-0.000562597	0.107505
k__Bacteria.p__Proteobacteria.c__Alphaproteobacteria.o__Rhizobiales.Unclassified.Unclassified.Unclassified	-0.000197123	-0.00102752	-0.000648563	0.117196
k__Bacteria.p__Firmicutes.c__Clostridia.o__Clostridiales.f__Lachnospiraceae.g__Dorea.Unclassified	-0.00126078	-0.000280459	-0.000690363	0.137957
k__Bacteria.p__Proteobacteria.c__Alphaproteobacteria.o__RF32.Unclassified.Unclassified.Unclassified	-0.000419136	-0.0010843	-0.000778295	0.154014
k__Bacteria.p__Firmicutes.c__Clostridia.o__Clostridiales.f__Ruminococcaceae.g__Oscillospira.Unclassified	-0.00205142	-0.00030696	-0.0010872	0.126377

## Sheet: genus_16S_disease_varImp
	CD	CN	MeanDecreaseAccuracy	MeanDecreaseGini
k__Bacteria.p__Proteobacteria.c__Deltaproteobacteria.o__Desulfovibrionales.f__Desulfovibrionaceae.g__Desulfovibrio	0.0228424	0.018428	0.0193762	0.989825
k__Bacteria.p__Verrucomicrobia.c__Verrucomicrobiae.o__Verrucomicrobiales.f__Verrucomicrobiaceae.g__Akkermansia	0.0158487	0.0180097	0.0161437	0.967587
k__Bacteria.p__Bacteroidetes.c__Bacteroidia.o__Bacteroidales.f__.Odoribacteraceae..g__Butyricimonas	0.00415814	0.011656	0.00756069	0.658679
k__Bacteria.p__Firmicutes.c__Clostridia.o__Clostridiales.f__Lachnospiraceae.g__Roseburia	0.01339	0.00309187	0.00722512	0.60042
k__Bacteria.p__Actinobacteria.c__Coriobacteriia.o__Coriobacteriales.f__Coriobacteriaceae.g__Collinsella	0.00244619	0.0102864	0.00619961	0.528533
k__Bacteria.p__Firmicutes.c__Clostridia.o__Clostridiales.f__Lachnospiraceae.g__.Ruminococcus.	0.00532328	0.00431908	0.00459819	0.582332
k__Bacteria.p__Firmicutes.c__Clostridia.o__Clostridiales.f__Veillonellaceae.g__Dialister	0.00338912	0.00576489	0.00439299	0.419298
k__Bacteria.p__Firmicutes.c__Clostridia.o__Clostridiales.f__Ruminococcaceae.g__Ruminococcus	0.00473171	0.00483163	0.00433908	0.376656
k__Bacteria.p__Bacteroidetes.c__Bacteroidia.o__Bacteroidales.f__Prevotellaceae.g__Prevotella	0.00283495	0.00540527	0.00395525	0.624091
k__Bacteria.p__Actinobacteria.c__Actinobacteria.o__Bifidobacteriales.f__Bifidobacteriaceae.g__Bifidobacterium	0.0030061	0.00402945	0.00343643	0.316061
k__Bacteria.p__Actinobacteria.c__Actinobacteria.o__Actinomycetales.f__Actinomycetaceae.g__Actinomyces	0.00261716	0.00436562	0.00332814	0.328118
k__Bacteria.p__Bacteroidetes.c__Bacteroidia.o__Bacteroidales.f__Bacteroidaceae.g__Bacteroides	0.00300473	0.0036595	0.00316975	0.276247
k__Bacteria.p__Proteobacteria.c__Gammaproteobacteria.o__Pasteurellales.f__Pasteurellaceae.g__Haemophilus	0.00168821	0.00452266	0.0028144	0.507979
k__Bacteria.p__Bacteroidetes.c__Bacteroidia.o__Bacteroidales.f__.Barnesiellaceae..Unclassified	0.00382373	0.00191654	0.00261362	0.484783
k__Bacteria.p__Actinobacteria.c__Actinobacteria.o__Actinomycetales.f__Micrococcaceae.g__Rothia	0.00254233	0.00274399	0.00240448	0.306087
k__Bacteria.p__Bacteroidetes.c__Bacteroidia.o__Bacteroidales.f__.Odoribacteraceae..g__Odoribacter	0.00131067	0.003326	0.00224618	0.408993
k__Bacteria.p__Firmicutes.c__Clostridia.o__Clostridiales.f__Veillonellaceae.g__Veillonella	0.00194754	0.00250342	0.00203666	0.253041
k__Bacteria.p__Firmicutes.c__Bacilli.o__Lactobacillales.Unclassified.Unclassified	0.00125726	0.00253984	0.00184583	0.366502
k__Bacteria.p__Firmicutes.c__Bacilli.o__Gemellales.f__Gemellaceae.g__Gemella	0.00229687	0.00155146	0.00183701	0.271131
k__Bacteria.p__Proteobacteria.c__Betaproteobacteria.o__Burkholderiales.f__Burkholderiaceae.g__Burkholderia	0.00115402	0.00241951	0.00178311	0.252186
k__Bacteria.p__Firmicutes.c__Clostridia.o__Clostridiales.f__Ruminococcaceae.g__Faecalibacterium	0.000478495	0.00297468	0.00177446	0.2675
k__Bacteria.p__Firmicutes.c__Clostridia.o__Clostridiales.f__Lachnospiraceae.Unclassified	-0.000707469	0.00436455	0.00175271	0.3349
k__Bacteria.p__Firmicutes.c__Clostridia.o__Clostridiales.f__Clostridiaceae.g__Clostridium	0.00175269	0.00191593	0.00172478	0.189439
k__Bacteria.p__Bacteroidetes.c__Bacteroidia.o__Bacteroidales.f__Rikenellaceae.Unclassified	-0.000749113	0.0039753	0.00157588	0.406901
k__Bacteria.p__Bacteroidetes.c__Bacteroidia.o__Bacteroidales.f__Porphyromonadaceae.g__Parabacteroides	0.000204687	0.00259511	0.00141248	0.405051
k__Bacteria.p__Cyanobacteria.c__Oscillatoriophycideae.o__Oscillatoriales.f__Phormidiaceae.g__Trichodesmium	0.00145779	0.00148146	0.00137745	0.233535
k__Bacteria.p__Firmicutes.c__Clostridia.o__Clostridiales.f__Peptostreptococcaceae.Unclassified	0.00102736	0.00193498	0.00129119	0.226771
k__Bacteria.p__Firmicutes.c__Clostridia.o__Clostridiales.f__Lachnospiraceae.g__Moryella	0.000586727	0.00231143	0.00128944	0.211806
k__Bacteria.p__Firmicutes.c__Erysipelotrichi.o__Erysipelotrichales.f__Erysipelotrichaceae.g__Bulleidia	0.00048919	0.00211659	0.00125803	0.188084
k__Bacteria.p__Firmicutes.c__Erysipelotrichi.o__Erysipelotrichales.f__Erysipelotrichaceae.g__.Eubacterium.	0.000775518	0.0017776	0.00112988	0.268444
k__Bacteria.p__Firmicutes.c__Bacilli.o__Lactobacillales.f__Aerococcaceae.Unclassified	0.000573518	0.0015714	0.00106024	0.210352
k__Bacteria.p__Fusobacteria.c__Fusobacteriia.o__Fusobacteriales.f__Fusobacteriaceae.g__Fusobacterium	-0.000533965	0.00261922	0.000976415	0.272842
k__Bacteria.p__Proteobacteria.c__Betaproteobacteria.o__Burkholderiales.f__Comamonadaceae.Unclassified	0.000472896	0.00154205	0.000892649	0.173219
k__Bacteria.p__Firmicutes.c__Clostridia.o__Clostridiales.f__Christensenellaceae.Unclassified	0.00163454	0.000373113	0.000852532	0.238698
k__Bacteria.p__Firmicutes.c__Clostridia.o__Clostridiales.f__.Mogibacteriaceae..Unclassified	0.00078178	0.00113139	0.00084938	0.260674
k__Bacteria.p__Actinobacteria.c__Coriobacteriia.o__Coriobacteriales.f__Coriobacteriaceae.g__Atopobium	0.000896696	0.00115962	0.000812372	0.177091
k__Bacteria.p__Firmicutes.c__Clostridia.o__Clostridiales.f__Lachnospiraceae.g__Epulopiscium	0.000294163	0.00107072	0.000665912	0.175926
k__Bacteria.p__Proteobacteria.c__Betaproteobacteria.o__Burkholderiales.f__Oxalobacteraceae.g__Janthinobacterium	0.000228978	0.00117328	0.00065723	0.154183
k__Bacteria.p__Proteobacteria.c__Alphaproteobacteria.o__Rhizobiales.Unclassified.Unclassified	0.000221255	0.00130121	0.000633762	0.130516
k__Bacteria.p__Firmicutes.c__Clostridia.o__Clostridiales.f__Lachnospiraceae.g__Oribacterium	0.000423013	0.000853002	0.000606599	0.166561
k__Bacteria.p__Firmicutes.c__Erysipelotrichi.o__Erysipelotrichales.f__Erysipelotrichaceae.g__Holdemania	1.26142e-05	0.00107287	0.000544893	0.203881
k__Bacteria.p__Actinobacteria.c__Coriobacteriia.o__Coriobacteriales.f__Coriobacteriaceae.g__Eggerthella	0.000125168	0.00081882	0.000482599	0.165156
k__Bacteria.p__Proteobacteria.c__Deltaproteobacteria.o__Desulfovibrionales.f__Desulfovibrionaceae.g__Bilophila	-0.000896426	0.00167718	0.00046533	0.161282
k__Bacteria.p__Proteobacteria.c__Betaproteobacteria.o__Burkholderiales.f__Oxalobacteraceae.g__Herbaspirillum	-0.000166098	0.00107786	0.000441329	0.149122
k__Bacteria.p__Bacteroidetes.c__Bacteroidia.o__Bacteroidales.Unclassified.Unclassified	0.000842026	7.3528e-05	0.000350413	0.248625
k__Bacteria.p__Proteobacteria.c__Gammaproteobacteria.o__Enterobacteriales.f__Enterobacteriaceae.Unclassified	-0.000167408	0.00058561	0.000209827	0.343534
k__Bacteria.p__Firmicutes.c__Clostridia.o__Clostridiales.f__Lachnospiraceae.g__Coprococcus	-0.000674893	0.000783428	8.74412e-05	0.129442
k__Bacteria.p__Proteobacteria.c__Alphaproteobacteria.o__RF32.Unclassified.Unclassified	-0.000567205	0.000479195	-1.22187e-05	0.150204
k__Bacteria.p__Bacteroidetes.c__Bacteroidia.o__Bacteroidales.f__Porphyromonadaceae.g__Porphyromonas	-0.000377253	0.000396364	-1.93283e-05	0.1419
k__Bacteria.p__Firmicutes.c__Clostridia.o__Clostridiales.f__Clostridiaceae.Unclassified	5.62678e-05	-4.47646e-06	-3.61749e-05	0.169526
k__Bacteria.p__Proteobacteria.c__Betaproteobacteria.o__Burkholderiales.f__Alcaligenaceae.g__Sutterella	-0.00140143	0.00117929	-6.02233e-05	0.240644
k__Bacteria.p__Proteobacteria.c__Gammaproteobacteria.o__Pasteurellales.f__Pasteurellaceae.g__Aggregatibacter	-2.43338e-05	-9.07269e-05	-0.000121268	0.145539
k__Bacteria.p__Proteobacteria.c__Gammaproteobacteria.o__Pasteurellales.f__Pasteurellaceae.g__Actinobacillus	-7.71748e-05	-0.000237841	-0.000224357	0.139772
k__Bacteria.p__Firmicutes.c__Clostridia.o__Clostridiales.f__Ruminococcaceae.g__Oscillospira	-0.00125329	0.000794714	-0.000234728	0.190442
k__Bacteria.p__Firmicutes.c__Clostridia.o__Clostridiales.f__Ruminococcaceae.Unclassified	-0.000466429	-0.000265107	-0.000397803	0.211946
k__Bacteria.p__Firmicutes.c__Bacilli.o__Lactobacillales.f__Streptococcaceae.g__Streptococcus	0.000233667	-0.000947434	-0.000423367	0.120918
k__Bacteria.p__Firmicutes.c__Clostridia.o__Clostridiales.f__Lachnospiraceae.g__Blautia	-0.00137745	0.000427056	-0.000424869	0.33069
k__Bacteria.p__Firmicutes.c__Clostridia.o__Clostridiales.f__Lachnospiraceae.g__Dorea	-0.000382393	-0.000676779	-0.000505053	0.135244
k__Bacteria.p__Firmicutes.c__Clostridia.o__Clostridiales.Unclassified.Unclassified	-0.000436688	-0.000808945	-0.00059237	0.280038
k__Bacteria.p__Firmicutes.c__Clostridia.o__Clostridiales.f__.Tissierellaceae..g__Parvimonas	-0.00072808	-0.000657622	-0.000689137	0.162687
k__Bacteria.p__Firmicutes.c__Clostridia.o__Clostridiales.f__Lachnospiraceae.g__Lachnospira	-0.00113013	-0.000393581	-0.000725515	0.120433
k__Bacteria.p__Firmicutes.c__Clostridia.o__Clostridiales.f__Veillonellaceae.g__Phascolarctobacterium	-0.00143648	-0.00106666	-0.00123313	0.136421
k__Bacteria.p__Firmicutes.c__Erysipelotrichi.o__Erysipelotrichales.f__Erysipelotrichaceae.Unclassified	-0.00122564	-0.00162366	-0.00144397	0.143589

## Sheet: family_16S_disease_varImp
	CD	CN	MeanDecreaseAccuracy	MeanDecreaseGini
k__Bacteria.p__Verrucomicrobia.c__Verrucomicrobiae.o__Verrucomicrobiales.f__Verrucomicrobiaceae	0.010923	0.0161016	0.0128273	1.23302
k__Bacteria.p__Bacteroidetes.c__Bacteroidia.o__Bacteroidales.f__Prevotellaceae	0.00469475	0.00964017	0.00682161	0.950859
k__Bacteria.p__Bacteroidetes.c__Bacteroidia.o__Bacteroidales.f__.Odoribacteraceae.	0.00536005	0.00699773	0.00578769	0.989645
k__Bacteria.p__Proteobacteria.c__Gammaproteobacteria.o__Enterobacteriales.f__Enterobacteriaceae	0.00298153	0.00812639	0.00571701	0.876879
k__Bacteria.p__Bacteroidetes.c__Bacteroidia.o__Bacteroidales.f__Bacteroidaceae	0.00276543	0.00644313	0.00451007	0.564418
k__Bacteria.p__Firmicutes.c__Clostridia.o__Clostridiales.f__Peptostreptococcaceae	0.00301352	0.00608933	0.00449073	0.532048
k__Bacteria.p__Proteobacteria.c__Deltaproteobacteria.o__Desulfovibrionales.f__Desulfovibrionaceae	0.00299318	0.00608023	0.00439773	0.711488
k__Bacteria.p__Firmicutes.c__Clostridia.o__Clostridiales.f__Lachnospiraceae	-0.00227153	0.00932827	0.00367967	0.662526
k__Bacteria.p__Fusobacteria.c__Fusobacteriia.o__Fusobacteriales.f__Fusobacteriaceae	-0.000430034	0.00727322	0.00354665	0.663803
k__Bacteria.p__Actinobacteria.c__Actinobacteria.o__Bifidobacteriales.f__Bifidobacteriaceae	0.000970231	0.00576734	0.00352335	0.413277
k__Bacteria.p__Proteobacteria.c__Betaproteobacteria.o__Burkholderiales.f__Oxalobacteraceae	0.00128161	0.00383434	0.00258162	0.370314
k__Bacteria.p__Actinobacteria.c__Actinobacteria.o__Actinomycetales.f__Micrococcaceae	0.00112106	0.00317939	0.00208714	0.387117
k__Bacteria.p__Firmicutes.c__Bacilli.o__Gemellales.f__Gemellaceae	0.000580115	0.00341166	0.0020472	0.355606
k__Bacteria.p__Bacteroidetes.c__Bacteroidia.o__Bacteroidales.f__.Barnesiellaceae.	0.0028207	0.00179452	0.00197804	0.758076
k__Bacteria.p__Bacteroidetes.c__Bacteroidia.o__Bacteroidales.f__Porphyromonadaceae	7.18074e-05	0.0040401	0.00188471	0.573565
k__Bacteria.p__Firmicutes.c__Bacilli.o__Lactobacillales.f__Streptococcaceae	0.000625046	0.00301138	0.00186743	0.340197
k__Bacteria.p__Proteobacteria.c__Gammaproteobacteria.o__Pasteurellales.f__Pasteurellaceae	-0.000570218	0.00416107	0.00184772	0.789047
k__Bacteria.p__Firmicutes.c__Bacilli.o__Lactobacillales.Unclassified	0.000525463	0.00327175	0.0018216	0.313576
k__Bacteria.p__Actinobacteria.c__Actinobacteria.o__Actinomycetales.f__Actinomycetaceae	0.000590295	0.00298781	0.00165849	0.417686
k__Bacteria.p__Firmicutes.c__Bacilli.o__Bacillales.f__Bacillaceae	0.00062357	0.00249447	0.00148704	0.286722
k__Bacteria.p__Actinobacteria.c__Coriobacteriia.o__Coriobacteriales.f__Coriobacteriaceae	-0.00176164	0.00446026	0.00128625	0.430529
k__Bacteria.p__Firmicutes.c__Clostridia.o__Clostridiales.f__.Tissierellaceae.	-0.000734595	0.00352019	0.00123744	0.32552
k__Bacteria.p__Firmicutes.c__Clostridia.o__Clostridiales.f__Christensenellaceae	-0.000215415	0.0029537	0.00119541	0.379527
k__Bacteria.p__Proteobacteria.c__Betaproteobacteria.o__Burkholderiales.f__Alcaligenaceae	-0.0016817	0.00344646	0.000963488	0.52341
k__Bacteria.p__Firmicutes.c__Clostridia.o__Clostridiales.f__.Mogibacteriaceae.	-0.000479674	0.00237714	0.000931272	0.247419
k__Bacteria.p__Proteobacteria.c__Betaproteobacteria.o__Burkholderiales.f__Burkholderiaceae	-0.000739857	0.00223545	0.000770082	0.271613
k__Bacteria.p__Firmicutes.c__Bacilli.o__Lactobacillales.f__Aerococcaceae	-0.000166264	0.00183449	0.000707293	0.274105
k__Bacteria.p__Proteobacteria.c__Alphaproteobacteria.o__Rhizobiales.Unclassified	-0.000586204	0.00195208	0.000628828	0.272799
k__Bacteria.p__Bacteroidetes.c__Bacteroidia.o__Bacteroidales.Unclassified	-0.00162064	0.00213549	0.000484949	0.411536
k__Bacteria.p__Bacteroidetes.c__Bacteroidia.o__Bacteroidales.f__Rikenellaceae	-0.00242791	0.00302608	0.000367745	0.534974
k__Bacteria.p__Cyanobacteria.c__Oscillatoriophycideae.o__Oscillatoriales.f__Phormidiaceae	-0.000950298	0.00164711	0.000358933	0.256279
k__Bacteria.p__Firmicutes.c__Clostridia.o__Clostridiales.f__Clostridiaceae	-0.000568504	0.000921134	0.000188684	0.272792
k__Bacteria.p__Proteobacteria.c__Betaproteobacteria.o__Burkholderiales.f__Comamonadaceae	-0.00122753	0.00148713	0.000125222	0.260302
k__Bacteria.p__Firmicutes.c__Clostridia.o__Clostridiales.f__Ruminococcaceae	-0.00209489	0.00157498	-0.000232799	0.351915
k__Bacteria.p__Firmicutes.c__Clostridia.o__Clostridiales.Unclassified	-0.00074692	-0.000340655	-0.000482821	0.463653
k__Bacteria.p__Proteobacteria.c__Alphaproteobacteria.o__RF32.Unclassified	-0.00187406	0.000768719	-0.000528127	0.285757
k__Bacteria.p__Firmicutes.c__Erysipelotrichi.o__Erysipelotrichales.f__Erysipelotrichaceae	-0.0013142	-0.0025094	-0.00190378	0.374231
k__Bacteria.p__Firmicutes.c__Clostridia.o__Clostridiales.f__Veillonellaceae	-0.00133583	-0.00219334	-0.00194091	0.325048

## Sheet: order_16S_disease_varImp
	CD	CN	MeanDecreaseAccuracy	MeanDecreaseGini
k__Bacteria.p__Verrucomicrobia.c__Verrucomicrobiae.o__Verrucomicrobiales	0.0694506	0.0311729	0.0469357	2.84877
k__Bacteria.p__Actinobacteria.c__Actinobacteria.o__Actinomycetales	0.035447	0.016507	0.0240419	1.49987
k__Bacteria.p__Proteobacteria.c__Alphaproteobacteria.o__Rhizobiales	0.0238895	0.0175211	0.0190354	1.17808
k__Bacteria.p__Proteobacteria.c__Deltaproteobacteria.o__Desulfovibrionales	0.0247896	0.014422	0.0183466	1.6422
k__Bacteria.p__Proteobacteria.c__Gammaproteobacteria.o__Pasteurellales	0.0017209	0.0157268	0.00885553	1.13195
k__Bacteria.p__Firmicutes.c__Bacilli.o__Gemellales	0.0106248	0.00815032	0.00881957	0.713013
k__Bacteria.p__Cyanobacteria.c__Oscillatoriophycideae.o__Oscillatoriales	0.0107592	0.00732061	0.0082233	0.656716
k__Bacteria.p__Firmicutes.c__Bacilli.o__Lactobacillales	0.00801587	0.00799586	0.00746329	0.940861
k__Bacteria.p__Proteobacteria.c__Alphaproteobacteria.o__RF32	0.00557493	0.00380751	0.00450494	0.790878
k__Bacteria.p__Firmicutes.c__Clostridia.o__Clostridiales	0.0105795	-0.00122058	0.00444293	0.836928
k__Bacteria.p__Firmicutes.c__Bacilli.o__Bacillales	0.0085642	0.000991497	0.00439458	0.703218
k__Bacteria.p__Bacteroidetes.c__Bacteroidia.o__Bacteroidales	0.0040375	0.00443504	0.00399403	0.819834
k__Bacteria.p__Proteobacteria.c__Gammaproteobacteria.o__Enterobacteriales	0.00262097	0.00465177	0.00361409	0.971552
k__Bacteria.p__Firmicutes.c__Erysipelotrichi.o__Erysipelotrichales	0.00219562	0.00454009	0.00314244	0.730414
k__Bacteria.p__Actinobacteria.c__Actinobacteria.o__Bifidobacteriales	0.00214971	0.00302247	0.00259001	0.442662
k__Bacteria.p__Bacteroidetes.c__Flavobacteriia.o__Flavobacteriales	0.00379842	0.00194677	0.00243579	0.528944
k__Bacteria.p__Actinobacteria.c__Coriobacteriia.o__Coriobacteriales	-0.000339794	0.0032897	0.00140796	0.458843
k__Bacteria.p__Proteobacteria.c__Gammaproteobacteria.o__Pseudomonadales	-6.87846e-05	0.00267642	0.00105984	0.5186
k__Bacteria.p__Proteobacteria.c__Betaproteobacteria.o__Burkholderiales	-0.00337845	0.000483918	-0.00119256	0.516923
k__Bacteria.p__Fusobacteria.c__Fusobacteriia.o__Fusobacteriales	-0.00788294	0.0025607	-0.00229886	0.509552

## Sheet: class_16S_disease_varImp
	CD	CN	MeanDecreaseAccuracy	MeanDecreaseGini
k__Bacteria.p__Verrucomicrobia.c__Verrucomicrobiae	0.0627522	0.0330804	0.0450848	3.12005
k__Bacteria.p__Proteobacteria.c__Deltaproteobacteria	0.0324971	0.0218387	0.0255619	1.95935
k__Bacteria.p__Firmicutes.c__Erysipelotrichi	0.021063	0.0217062	0.0199314	1.77464
k__Bacteria.p__Proteobacteria.c__Alphaproteobacteria	0.0118882	0.0181753	0.0148246	1.40304
k__Bacteria.p__Firmicutes.c__Bacilli	0.00878239	0.0191979	0.0137945	1.47257
k__Bacteria.p__Actinobacteria.c__Actinobacteria	0.00779981	0.016497	0.0120649	1.04301
k__Bacteria.p__Cyanobacteria.c__Oscillatoriophycideae	0.0103642	0.00735207	0.0083007	1.00167
k__Bacteria.p__Firmicutes.c__Clostridia	0.0147537	0.000619719	0.00724257	1.12044
k__Bacteria.p__Bacteroidetes.c__Bacteroidia	0.00728446	0.00805345	0.00700757	1.17464
k__Bacteria.p__Proteobacteria.c__Gammaproteobacteria	0.00263693	0.0089443	0.00581041	1.30578
k__Bacteria.p__Actinobacteria.c__Coriobacteriia	0.00324208	0.0047881	0.00408784	0.835733
k__Bacteria.p__Bacteroidetes.c__Flavobacteriia	0.00671925	0.00197212	0.00380908	0.867365
k__Bacteria.p__Proteobacteria.c__Betaproteobacteria	-0.00188775	0.000333149	-0.000509996	0.695775
k__Bacteria.p__Fusobacteria.c__Fusobacteriia	-0.00821347	0.00437747	-0.00162911	0.671875

## Sheet: phylum_16S_disease_varImp
	CD	CN	MeanDecreaseAccuracy	MeanDecreaseGini
k__Bacteria.p__Verrucomicrobia	0.132023	0.0702515	0.0944284	5.3857
k__Bacteria.p__Actinobacteria	0.0351052	0.046946	0.039583	2.65947
k__Bacteria.p__Cyanobacteria	0.0354955	0.0315385	0.0319587	2.34374
k__Bacteria.p__Bacteroidetes	0.0270281	0.0284439	0.0264991	2.34787
k__Bacteria.p__Firmicutes	0.0138555	0.00618889	0.0101307	1.97187
k__Bacteria.p__Proteobacteria	0.00705906	0.0110809	0.00885175	2.10498
k__Bacteria.p__Fusobacteria	-0.00973495	0.017863	0.00450764	1.62122

## Sheet: KO_16S_disease_varImp
	CD	CN	MeanDecreaseAccuracy	MeanDecreaseGini
K03785	0.00278728	0.00210294	0.00238808	0.111067
K09013	0.00193898	0.00246974	0.00225958	0.10095
K03809	0.00252828	0.0011881	0.00180059	0.0353532
K03817	0.00149701	0.00147641	0.00153423	0.0579034
K03308	0.0011976	0.00171086	0.00149701	0.0522579
K12140	0.000665336	0.00234452	0.00149043	0.0645905
K01429	0.000499002	0.00249026	0.00139803	0.10217
K02566	0.00153027	0.000998004	0.00137341	0.0971025
K09808	0.00153978	0.00114058	0.00130691	0.0411804
K01754	0.000855432	0.00195165	0.00126449	0.0848776
K07214	0.0011976	0.00134018	0.00124038	0.0330754
K05847	0.000720781	0.00156829	0.00112449	0.0518604
K07403	0.000570288	0.00155497	0.00112275	0.0342882
K12997	0.000720781	0.00130533	0.00105741	0.0299428
K00768	0.00156829	0.000657415	0.00104407	0.0465919
K09797	0.00083167	0.0010479	0.00095642	0.0266639
K05984	0.00118335	0.000820581	0.000933847	0.0199539
K02437	0.00144948	0.000570288	0.000927216	0.057683
K02768	0.000798403	0.000998004	0.000921234	0.011095
K11069	0.00073187	0.00101385	0.000888333	0.017494
K04720	0.000582169	0.0011881	0.000864937	0.0270901
K11527	0.000846791	0.00096949	0.000863657	0.0105024
K00603	0.000998004	0.000798403	0.000855432	0.0172468
K00117	0.00083167	0.000933847	0.000822165	0.0737137
K03547	0.000499002	0.00121186	0.000806446	0.132475
K00936	0.000665336	0.00108355	0.000798403	0.020811
K13487	0.00133067	0.000643158	0.000798403	0.0410304
K03482	0.00129741	0.000506923	0.000786103	0.031986
K10544	0.000332668	0.00112473	0.000780258	0.0290629
K12141	0.00147324	0	0.000772813	0.0602724
K01735	0.000855432	0.000665336	0.000767695	0.0100851
K05714	0.000776225	0.000784146	0.000767695	0.0145167
K11072	0.00161582	0.00047128	0.000752341	0.0631209
K03292	0.000443557	0.00240947	0.00073187	0.0391927
K11473	0.000562367	0.000855432	0.000719989	0.065479
K00830	0.000171086	0.00113266	0.00071286	0.084441
K04063	0.00047128	0.00108355	0.000710118	0.0483954
K01091	0.000415835	0.000855432	0.000703855	0.0629662
K03304	0.000399202	0.00096949	0.000691798	0.0502471
K03742	0.00123562	0.000221779	0.000684346	0.0468995
K09777	0.000499002	0.000665336	0.000669989	0.0384113
K08995	0.000855432	0.000499002	0.000665336	0.0197206
K06390	0.0010479	0.000499002	0.000665336	0.0348599
K01678	0.000665336	0.000665336	0.000665336	0.0163504
K07105	0.00123087	0.000114058	0.000662312	0.0563678
K06213	0.000579001	0.000551278	0.000642131	0.0764794
K00605	0.00113107	0.000285144	0.000632069	0.0613227
K14652	0.000998004	0.000249501	0.000623752	0.020743
K01821	0.000399202	0.000784146	0.000617812	0.0452906
K03975	0.000998004	0.000285144	0.000614156	0.0127745
K06404	0.000887115	0	0.000614156	0.0100481
K13930	0.0011976	0.000249501	0.000614156	0.00299401
K04516	0.000499002	0.000798403	0.000614156	0.00452428
K01874	0.000570288	0.000665336	0.000614156	0.00915629
K07222	0.000399202	0.00083167	0.000614156	0.0303629
K03497	0.000728701	0.000484745	0.000609076	0.0496274
K10543	0.000665336	0.000617812	0.000603189	0.0203178
K00937	0.000199601	0.000842759	0.000599666	0.0489735
K03415	0.000399202	0.000798403	0.000598802	0.00378191
K01043	0.000514123	0.000625013	0.000590486	0.0374477
K01277	0.000748503	0.000443557	0.000587061	0.0163379
K00135	0.000665336	0.00062098	0.000585368	0.0212065
K02672	0.000998004	0.000249501	0.000570288	0.00199601
K00651	0.000798403	0.000443557	0.000570288	0.0157066
K11180	0.000570288	0.000570288	0.000570288	0.0102652
K01457	0.00180116	-0.000285144	0.000561647	0.0685495
K01631	0.000499002	0.000665336	0.000544366	0.00521623
K02443	0.000443557	0.000665336	0.000532269	0.00737363
K02003	0.000748503	0.000285144	0.000532269	0.010381
K13931	7.1286e-05	0.000898204	0.000532269	0.0279678
K07003	0.000332668	0.00083167	0.000523952	0.0386669
K02217	0.000133931	0.00095048	0.000519968	0.0625354
K11744	0.000249501	0.00116434	0.000514123	0.015966
K00575	0.000399202	0.000562511	0.000507319	0.0386325
K11073	0.000399202	0.000570288	0.000499002	0.00741994
K00185	0.000499002	0.000499002	0.000499002	0.0209593
K01193	0.000332668	0.000665336	0.000499002	0.0159766
K00363	0.000399202	0.000570288	0.000499002	0.0163417
K13006	0.000285144	0.00083167	0.000488533	0.0495012
K15034	0.000665336	0.000285144	0.000488533	0.0229675
K07813	0.000399202	0.000570288	0.000486207	0.0258319
K09251	0.000443557	0.000506923	0.000486207	0.0257731
K02501	0.000748503	0.000221779	0.000469649	0.0174197
K09859	0.000648703	0.000332668	0.000469649	0.0209046
K00180	0.000443557	0.000499002	0.000469649	0.00998004
K00980	0.000665336	0.000443557	0.000469526	0.0545468
K00140	0.000499002	0.000443557	0.000460617	0.0375605
K07566	0.000665336	0.000399202	0.000460617	0.00691949
K01615	0.000443557	0.000499002	0.000460617	0.0167932
K02586	0	0.000544366	0.000460617	0.00538922
K03559	0.000570288	0.000332668	0.000460617	0.0117164
K10540	0.000570288	0.000332668	0.000460617	0.0110557
K09933	0.000249501	0.000598802	0.000443557	0.0179477
K07336	0.000998004	0.000332668	0.000438683	0.0588157
K02456	0.000684346	0.000249501	0.000432468	0.0289466
K00847	0.000684346	0.000249501	0.000432468	0.0156687
K09772	0.000534645	0.000249501	0.000432468	0.0361614
K05568	0.000399202	0.000443557	0.000427716	0.00340372
K00811	0.000499002	0.000399202	0.000427716	0.00401578
K09934	0.000665336	0.000249501	0.000427716	0.00800743
K04072	0.000855432	0	0.000427716	0.00709692
K00783	0.000285144	0.000570288	0.000427716	0.00675572
K08368	0.000399202	0.000443557	0.000427716	0.0367365
K02647	0.000499002	0.000332668	0.000427716	0.0420009
K02931	0.000332668	0.000499002	0.000427716	0.00368494
K04066	0.000399202	0.000499002	0.000427716	0.0152434
K01247	0.000332668	0.000499002	0.000427716	0.013982
K08222	0	0.000855432	0.000427716	0.00666848
K04025	0.000285144	0.000570288	0.000427716	0.00585496
K06012	0.000665336	0.000249501	0.000427716	0.0131755
K07658	0.000798403	0.000221779	0.000427716	0.0102652
K11530	0	0.000693058	0.000420212	0.00922916
K01895	0.000249501	0.000534645	0.000419673	0.0378305
K13529	0.000451478	0.000362911	0.000410169	0.0590782
K05245	0.00073187	0.000221779	0.000408706	0.011934
K13929	0	0.000665336	0.000399202	0.00803156
K07401	0.000399202	0.000399202	0.000399202	0.0122959
K07132	0.000332668	0.000499002	0.000399202	0.00598802
K00850	0.000221779	0.000665336	0.000399202	0.0248986
K02527	0.00083167	3.5643e-05	0.000399202	0.0361123
K07757	0.000570288	0.000249501	0.000399202	0.00379242
K08326	0.000443557	0	0.000399202	0.00340061
K01657	0.000665336	0.000285144	0.000399202	0.00684346
K00123	0.000499002	0.000285144	0.000399202	0.0126501
K03098	0	0.000798403	0.000399202	0.0232899
K03669	0.000499002	0.000285144	0.000399202	0.0138837
K13745	0.000285144	0.000443557	0.000374251	0.00939859
K11936	0.000332668	0.000399202	0.000374251	0.00608307
K03498	0.000332668	0.000399202	0.000374251	0.0573443
K03154	0.000221779	0.000570288	0.000374251	0.0140631
K01990	0.000499002	0.000249501	0.000374251	0.0144156
K13654	0.000443557	0.000285144	0.000374251	0.00115711
K03300	0.000665336	0.000199601	0.000374251	0.00887115
K07015	0.000570288	0.000221779	0.000374251	0.00678996
K00561	0.000221779	0.000570288	0.000374251	0.00432683
K01840	0.000399202	0.000332668	0.000362911	0.0304075
K02188	0.000332668	0.000399202	0.000362911	0.0134683
K05710	0.000499002	0.000285144	0.000362911	0.0170928
K10255	0.000693058	0.000285144	0.000361457	0.0367707
K01113	0.000199601	0.000570288	0.000352237	0.00958084
K09969	0.000362911	0.000332668	0.000352237	0.00383848
K03670	0.00133067	-0.00049317	0.000349484	0.0925858
K03699	0	0.000665336	0.000345463	0.0295199
K01770	-0.000784146	0.000928302	0.000340345	0.0654957
K07663	0.000177423	0.000499002	0.000335867	0.0487551
K02557	0	0.000617812	0.000334994	0.0132972
K02585	0.000499002	0.000249501	0.000332668	0.0108873
K08318	0.000399202	0.000285144	0.000332668	0.00709108
K01849	0.000249501	0.000499002	0.000332668	0.00299401
K01573	0.000285144	0.000399202	0.000332668	0.00696684
K10038	0.000249501	0.000499002	0.000332668	0.00177423
K00012	0.000249501	0.000399202	0.000332668	0.0204903
K12975	0.000399202	0.000285144	0.000332668	0.0117642
K02818	0	0.000499002	0.000332668	0.00377024
K07024	0.000285144	0.000399202	0.000332668	0.0183213
K01580	0	0.000798403	0.000332668	0.00838323
K13043	0	0.000665336	0.000332668	0.00704473
K04751	0.000665336	0	0.000332668	0.0142382
K01952	0.000249501	0.000399202	0.000332668	0.0185322
K01971	0	0.000570288	0.000332668	0.00374251
K07774	0	0.000570288	0.000332668	0.0103228
K00244	0	0.000570288	0.000332668	0.00381845
K02757	0.000332668	0.000332668	0.000332668	0.00266134
K02779	4.7524e-05	0.000582169	0.000332668	0.0217115
K03600	0	0.000570288	0.000332668	0.0114505
K03311	3.5643e-05	0.000605931	0.000320787	0.0250007
K01761	0.000285144	0.000199601	0.000319873	0.010054
K04771	0.000249501	0.000511797	0.000310304	0.0454985
K02854	0.000221779	0.000399202	0.000308906	0.0245016
K03205	0.000285144	0.000285144	0.000308906	0.0247857
K02887	0.000332668	0.000285144	0.000307078	0.00374251
K07110	0.000285144	0.000332668	0.000307078	0.00399202
K00098	0.000332668	0.000285144	0.000307078	0.0162532
K02499	0.000499002	0.000221779	0.000307078	0.00459687
K07230	0	0.000665336	0.000307078	0.017754
K03803	0.00149701	-0.000221779	0.000307078	0.0134081
K01139	0.000249501	0.000399202	0.000307078	0.00459687
K06403	0.000285144	0.000332668	0.000307078	0.00381845
K05833	0	0.000443557	0.000307078	0.0355831
K01818	0.000499002	0.000221779	0.000307078	0.0257906
K03759	0.000998004	0.000181455	0.000307078	0.0189208
K03924	0.000399202	0.000249501	0.000307078	0.0235611
K09695	0.000570288	0	0.000307078	0.0186529
K06190	0.000499002	0.000221779	0.000307078	0.00382568
K02036	0.000499002	0.000221779	0.000307078	0.00998004
K04020	0.000285144	0.000332668	0.000307078	0.0101297
K13894	0.000332668	0.000285144	0.000307078	0.0102652
K00384	0	0.00047128	0.000307078	0.0287333
K03671	0.000443557	0.000213858	0.000303315	0.0317624
K01897	0.000181455	0.000443557	0.000299401	0.0152787
K01048	0.00073187	0	0.000296111	0.0104458
K05979	0.000399202	0.000221779	0.000296111	0.016662
K05340	0	0.000484745	0.000296111	0.0150968
K03297	0.000698603	0	0.000291084	0.0197102
K09796	0	0.000554447	0.000286606	0.0214794
K02411	0.000332668	0.000249501	0.000285144	0.00319361
K02888	0	0.000499002	0.000285144	0.00986263
K07589	0.000570288	0	0.000285144	0.0128237
K01729	0.000399202	0.000221779	0.000285144	0.0157797
K06162	0.000332668	0.000249501	0.000285144	0.0198806
K09788	0.000285144	0.000285144	0.000285144	0.00718563
K01423	0	0.000798403	0.000285144	0.00665336
K02563	0.000332668	0.000249501	0.000285144	0.00655054
K03492	0.000285144	0.000285144	0.000285144	0.0117696
K05895	0.000499002	0	0.000285144	0.0111039
K03188	0.000285144	0.000285144	0.000285144	0.00266134
K05606	0.000277223	0.000484745	0.000285144	0.0222841
K06409	0.000798403	0	0.000285144	0.0103228
K01192	0.000221779	0.000399202	0.000285144	0.00613675
K02381	0.000285144	0.000285144	0.000285144	0.0116434
K14091	0.000332668	0.000249501	0.000285144	0.00722365
K01005	0.000249501	0.000332668	0.000285144	0.00714361
K07137	0.000576625	0	0.000284188	0.0514187
K03546	0	0.000534645	0.000283746	0.0320527
K06147	0.000221779	0.000332668	0.000277223	0.0468355
K07391	0	0.000443557	0.000274451	0.00824724
K07803	0.00073187	-2.77223e-05	0.000271088	0.0958905
K09764	0.000249501	0.000249501	0.000267322	0.0252283
K01303	0	0.000570288	0.000266134	0.00319361
K01515	0.000399202	0.000199601	0.000266134	0.0204503
K02372	0.000499002	0	0.000266134	0.00372588
K00425	0.000332668	0.000221779	0.000266134	0.00332668
K02004	0	0.000570288	0.000266134	0.0306602
K01055	0.000570288	0	0.000266134	0.00714361
K07492	0.000249501	0.000285144	0.000266134	0.0112675
K01890	0.000399202	0.000199601	0.000266134	0.00725821
K02769	0.000499002	0	0.000266134	0.0302043
K02113	0.000399202	0.000199601	0.000266134	0.0149047
K09749	0.000332668	0.000221779	0.000266134	0.00381845
K00351	0.000570288	0	0.000266134	0.0120375
K01489	0.000399202	0.000199601	0.000266134	0.0134427
K00337	0.000399202	0	0.000266134	0.0166684
K01779	0.000285144	0.000249501	0.000266134	0.00448226
K12531	0.000221779	0.000332668	0.000266134	0.00684346
K02518	0	0.000499002	0.000266134	0.00753737
K07076	0	0.000399202	0.000266134	0.00337337
K00560	0.000249501	0.000285144	0.000266134	0.00698603
K12257	0.000221779	0.000332668	0.000266134	0.0188226
K12251	0	0.000399202	0.000266134	0.00354846
K01591	0.000399202	0.000199601	0.000266134	0.0147371
K12308	0	0.000534645	0.000259984	0.0120648
K07665	0.000285144	0.000277223	0.00025663	0.0262123
K04763	0.000499002	8.3167e-05	0.000252646	0.0348283
K07309	0.000285144	0.000221779	0.000249501	0.0144112
K00171	0	0.000499002	0.000249501	0.00479042
K06168	0.000332668	0.000199601	0.000249501	0.0124453
K02565	0.000285144	0.000221779	0.000249501	0.00379242
K04757	0.000332668	0.000199601	0.000249501	0.0243885
K02532	0.000499002	0.000166334	0.000249501	0.00382568
K01186	0.000332668	0.000199601	0.000249501	0.00676851
K00266	0.000199601	0.000332668	0.000249501	0.0185978
K00930	0.000665336	0	0.000249501	0.00382568
K10551	-0.000332668	0.000784146	0.000236756	0.0203978
K04480	0.000199601	0.000285144	0.000234824	0.00370687
K01012	0.000499002	0	0.000234824	0.0137454
K10016	0.000285144	0.000199601	0.000234824	0.010414
K10010	0.000221779	0.000249501	0.000234824	0.01076
K00789	0	0.000362911	0.000234824	0.0221852
K03289	0.000499002	-0.000149701	0.000231679	0.0111674
K00721	0.000399202	-4.99002e-05	0.000228115	0.0427095
K02291	0.000636822	-0.000150493	0.00021861	0.0801443
K08094	0.000399202	0.000103689	0.000215256	0.0142065
K00428	0.00062098	0	0.000207917	0.0172223
K00673	0	0.000399202	0.000199601	0.0155667
K00677	0.000399202	0	0.000199601	0.0131213
K07703	0.000399202	0	0.000199601	0.00882621
K01768	0	0.000399202	0.000199601	0.00332668
K03549	0	0.000399202	0.000199601	0.00675572
K06311	0	0.000249501	0.000199601	0.00345629
K12069	0.000332668	0	0.000199601	0.00986263
K06938	0	0.000285144	0.000199601	0.00838323
K14170	0	0.000399202	0.000199601	0.00359281
K06137	0	0.000499002	0.000199601	0.0275674
K07776	0	0.000399202	0.000199601	0.0107784
K03818	0.000332668	0	0.000199601	0.0199921
K02804	0	0.000285144	0.000199601	0.0125446
K11041	0	0.000399202	0.000199601	0.0101604
K01478	0.000665336	-2.77223e-05	0.000199601	0.0375228
K03458	0.000240788	0.000332668	0.000194483	0.0369287
K01822	0	0.000399202	0.000181455	0.00438339
K06969	0.000399202	0	0.000181455	0.0140125
K06218	0	0.000332668	0.000181455	0.0120093
K01961	0	0.000332668	0.000181455	0.0152077
K00239	0.000399202	0	0.000181455	0.00299401
K00785	0	0.000332668	0.000181455	0.00368494
K10037	0.000249501	0	0.000181455	0.0112397
K05879	0	0.000332668	0.000181455	0.00828148
K00573	0	0.000399202	0.000181455	0.00755156
K00470	0	0.000285144	0.000181455	0.00704473
K00086	0.000332668	0	0.000181455	0.00904485
K00207	0	0.000399202	0.000181455	0.00332668
K03090	0	0.000332668	0.000181455	0.00995827
K07090	-7.1286e-05	0.000449102	0.000177423	0.0506594
K09011	0.000285144	0	0.000167732	0.0323798
K07177	0	0.000285144	0.000166334	0.00266134
K14064	0.000285144	0	0.000166334	0.0124808
K03648	0.000332668	0	0.000166334	0.0183043
K07349	0	0.000285144	0.000166334	0.00894507
K06967	0.000399202	0	0.000166334	0.0284503
K03408	0	0.000285144	0.000166334	0.0140077
K07095	0.000285144	0	0.000166334	0.0135268
K05807	0.000285144	0	0.000166334	0.0130406
K08316	0.000399202	0	0.000166334	0.00180591
K08314	0.000399202	0	0.000166334	0.0134132
K07461	0	0.000285144	0.000166334	0.0137391
K07727	0.000332668	0	0.000166334	0.00368494
K00899	0.000285144	0	0.000166334	0.00377024
K06881	0	0.000249501	0.000166334	0.00266134
K09703	0.000249501	0	0.000166334	0.00685296
K12990	0	0.000249501	0.000166334	0.00378191
K09927	0.000720781	-0.000332668	0.000166334	0.0277847
K00259	0	0.000332668	0.000166334	0.020323
K04030	0.000332668	0	0.000166334	0.00728977
K13628	0.000399202	0	0.000166334	0.0103505
K02294	0.000332668	0	0.000166334	0.00266134
K01090	0	0.000285144	0.000166334	0.00368494
K06398	0.000285144	0	0.000166334	0.0205236
K11537	0	0.000499002	0.000166334	0.00479042
K03675	0.000399202	0	0.000166334	0.0335324
K01133	0.000332668	0	0.000166334	0.00698603
K01338	0.000399202	0	0.000166334	0.00342173
K00338	0.000249501	0	0.000166334	0.0182384
K06879	0	0.000499002	0.000166334	0.00330222
K03388	0.000399202	0	0.000166334	0.00532269
K02017	0	0.000249501	0.000166334	0.00375719
K02039	0.000249501	0	0.000166334	0.0045623
K00200	0	0.000285144	0.000166334	0.00299401
K01003	0	0.000499002	0.000166334	0.00598802
K07184	0	0.000332668	0.000166334	0.00638723
K02426	0	0.000285144	0.000166334	0.00443557
K08225	0.000285144	0	0.000166334	0.00887115
K01209	0	0.000332668	0.000166334	0.00866125
K00284	0	0.000332668	0.000166334	0.0435802
K00957	0.000332668	0	0.000166334	0.00709692
K03195	0	0.000221779	0.000166334	0.0045623
K00299	0.000684346	-0.00023762	0.000154993	0.0310538
K09758	0.000665336	0	0.000153539	0.00381056
K06036	0	0.000285144	0.000153539	0.00377024
K01120	-0.000399202	0.000499002	0.000153539	0.00377024
K01129	0	0.000332668	0.000153539	0.00374251
K01807	0	0.000332668	0.000153539	0.00266134
K02068	0	0.000332668	0.000153539	0.00670687
K02415	0	0.000285144	0.000153539	0.00937205
K00737	0.000332668	0	0.000153539	0.0113396
K06180	0	0.000249501	0.000153539	0.0064094
K01725	0	0.000249501	0.000153539	0.00520108
K09810	0	0.000285144	0.000153539	0.00704613
K02521	0	0.000199601	0.000153539	0.00935429
K00342	0.000332668	0	0.000153539	0.0205904
K04035	0.000332668	0	0.000153539	0.00443557
K05304	0	0.000499002	0.000153539	0.00748503
K07067	0.000665336	0	0.000153539	0.00943344
K03927	0	0.000499002	0.000153539	0.00319361
K00946	0.000665336	-0.000285144	0.000153539	0.0089399
K11264	0.000249501	0	0.000153539	0.00704473
K01157	0	0.000499002	0.000153539	0.00342173
K03451	0	0.000181455	0.000153539	0.00266134
K08981	0.000332668	-8.3167e-05	0.000153539	0.0298128
K06975	0.000332668	0	0.000153539	0.00377024
K13936	0	0.000181455	0.000153539	0.00299401
K08302	0	0.000181455	0.000153539	0.0142758
K03418	0	0.000249501	0.000153539	0.00378191
K03928	0	0.000399202	0.000153539	0.0174966
K03590	0	0.000285144	0.000153539	0.0142549
K07458	0	0.000499002	0.000153539	0.00745176
K06442	0	0.000399202	0.000153539	0.00901726
K00433	0.000249501	0	0.000153539	0.0242042
K06603	-0.000399202	0.000499002	0.000153539	0.00665336
K02014	0	0.000399202	0.000153539	0.0122109
K02952	0	0.000181455	0.000153539	0.0104857
K01750	0.000285144	0	0.000153539	0.00709108
K03519	0	0.000285144	0.000153539	0.00652029
K07574	0.000332668	0	0.000153539	0.00532269
K07226	0	0.000249501	0.000153539	0.0073187
K09706	0.000221779	0	0.000153539	0.00319361
K12556	0	0.000285144	0.000153539	0.00199601
K10542	0	0.000249501	0.000153539	0.00640386
K07690	0	0.000249501	0.000153539	0.0197206
K05884	0	0.000181455	0.000153539	0.00318927
K02771	0.000221779	0	0.000153539	0.00350025
K03601	0	0.000221779	0.000153539	0.0133067
K07386	0.000570288	-0.000277223	0.000153539	0.0228932
K09962	0.000332668	0	0.000153539	0.00374251
K03198	0	0.000399202	0.000153539	0.00684346
K09770	0.000332668	0	0.000153539	0.00304154
K06902	0	0.000249501	0.000153539	0.00529138
K02233	0.000285144	6.33653e-05	0.000152077	0.0303368
K01975	0.000332668	-6.33653e-05	0.000152077	0.0575037
K07641	0.000554447	-0.000277223	0.000148722	0.0317595
K01829	0.000665336	-0.000249501	0.000142572	0.00370687
K02315	0.000665336	0	0.000142572	0.0265191
K13052	0	0.000285144	0.000142572	0.00709108
K04760	0	0.000285144	0.000142572	0.0170374
K08311	0.000285144	0	0.000142572	0.00432468
K03429	0	0.000285144	0.000142572	0.00848303
K08483	0.000399202	0	0.000142572	0.0214053
K14088	0	0.000249501	0.000142572	0.0130411
K01571	0.000285144	0	0.000142572	0.00319361
K10439	0	0.000285144	0.000142572	0.00319361
K11646	0	0.000221779	0.000142572	0.0142549
K07502	-0.000285144	0.000570288	0.000142572	0.00715236
K14287	0.000249501	0	0.000142572	0.0106929
K09818	0	0.000221779	0.000142572	0.00741994
K06374	0	0.000285144	0.000142572	0.00332668
K04059	0	0.000285144	0.000142572	0.0100851
K04054	0	0.000249501	0.000142572	0.00319361
K03786	0.000332668	0	0.000142572	0.00752442
K03169	0	0.000249501	0.000142572	0.0103178
K03804	0.000285144	0	0.000142572	0.0155144
K07023	0.000332668	0	0.000142572	0.00988499
K06394	0	0.000285144	0.000142572	0.0137195
K09145	0	0.000285144	0.000142572	0.00570288
K03676	0	0.000332668	0.000142572	0.0155578
K01134	-0.000665336	0.00106454	0.000142572	0.0213046
K00688	0.000199601	0	0.000142572	0.00381056
K01487	0	0.000199601	0.000142572	0.00665336
K02463	0.000399202	0	0.000142572	0.00838323
K13280	0	0.000249501	0.000142572	0.00378191
K06408	0	0.000285144	0.000142572	0.0196374
K07339	0.000332668	0	0.000142572	0.00379242
K01734	0	0.000332668	0.000142572	0.00661203
K00459	0	0.000249501	0.000142572	0.00418211
K06441	0	0.000285144	0.000142572	0.00266134
K07715	0	0.000249501	0.000142572	0.00375719
K01715	-0.00133067	0.000998004	0.000142572	0.0379289
K07478	0.000399202	0	0.000142572	0.00737865
K03385	0	0.000249501	0.000142572	0.00299401
K03382	0.000332668	0	0.000142572	0.00374251
K03389	0.000249501	0	0.000142572	0.016669
K01547	0.000332668	0	0.000142572	0.0183105
K01546	0.000499002	0	0.000142572	0.00378191
K02031	0.000499002	0	0.000142572	0.00384416
K04042	0	0.000285144	0.000142572	0.00342173
K00494	0	0.000199601	0.000142572	0.042618
K12941	0.000399202	0	0.000142572	0.0124453
K06159	0	0.000285144	0.000142572	0.00950194
K07696	0	0.000285144	0.000142572	0.0221096
K00285	0	0.000221779	0.000142572	0.00266134
K08092	0	0.000199601	0.000142572	0.00370687
K13926	0	0.000249501	0.000133067	0.02067
K01803	0.000221779	0	0.000133067	0.0069508
K11811	0.000332668	0	0.000133067	0.00342173
K00304	0	0.000332668	0.000133067	0.00973054
K02438	0	0.000332668	0.000133067	0.0175088
K03769	0	0.000199601	0.000133067	0.00958084
K10985	0	0.000199601	0.000133067	0.00377024
K02926	0	0.000332668	0.000133067	0.00967296
K00784	0.000399202	0	0.000133067	0.00727117
K00255	0.000285144	0	0.000133067	0.00266134
K02523	0	0.000249501	0.000133067	0.017754
K00016	0	0.000285144	0.000133067	0.00828009
K11014	0	0.000221779	0.000133067	0.00266134
K09857	0.000221779	0	0.000133067	0.0127949
K10531	0.000332668	0	0.000133067	0.00900455
K09958	0	0.000285144	0.000133067	0.0227344
K00058	0.000332668	0	0.000133067	0.00704473
K03147	0.000399202	0	0.000133067	0.0237028
K06045	0	0.000221779	0.000133067	0.0183105
K00966	0	0.000285144	0.000133067	0.0263588
K08361	0.000285144	0	0.000133067	0.00736247
K03616	0	0.000181455	0.000133067	0.00381845
K11070	0.00062098	-0.000249501	0.000133067	0.0226779
K00183	0.000332668	0	0.000133067	0.012475
K07350	0.000332668	0	0.000133067	0.00718563
K01130	0	0.000249501	0.000133067	0.00266134
K00748	0.000285144	0	0.000133067	0.0119006
K03411	-0.000499002	0.000362911	0.000133067	0.00365935
K03200	0	0.000332668	0.000133067	0.00362911
K09691	0.000221779	0	0.000133067	0.00661203
K06447	0.000249501	0	0.000133067	0.00963787
K02655	0.000285144	0	0.000133067	0.0126064
K11734	0.000249501	0	0.000133067	0.010414
K02011	0.000332668	0	0.000133067	0.0149553
K03074	0.000285144	0	0.000133067	0.00754047
K11635	0	0.000332668	0.000133067	0.00362911
K10972	0.000199601	0	0.000133067	0.00479042
K05795	0	0.000285144	0.000133067	0.00379242
K00245	0	0.000332668	0.000133067	0.00342173
K06155	0	0.000249501	0.000133067	0.00374251
K11921	0.000798403	-9.59121e-05	0.000133067	0.0435132
K02122	0.000332668	0	0.000133067	0.0197206
K02123	0.000399202	0	0.000133067	0.00299401
K00219	0.000285144	-4.7524e-05	0.000131605	0.022469
K10672	0.000249501	0	0.00012475	0.00199601
K00138	0.000249501	0	0.00012475	0.00332668
K08976	0.000285144	0	0.00012475	0.00381845
K03501	-0.000249501	0.000499002	0.00012475	0.00452428
K02048	0.000285144	0	0.00012475	0.00448226
K07046	0.000570288	-0.000221779	0.00012475	0.0211169
K01218	0	0.000249501	0.00012475	0.0190528
K01153	0.000199601	0	0.00012475	0.00365935
K01584	0.000499002	-0.000249501	0.00012475	0.00555253
K01838	0	0.000249501	0.00012475	0.00326015
K01488	0.000249501	0	0.00012475	0.00377024
K07319	0	0.000249501	0.00012475	0.0205904
K02401	0.000399202	0	0.00012475	0.0136024
K02054	0	0.000199601	0.00012475	0.00532269
K01081	0	0.000249501	0.00012475	0.0063279
K03814	0.000249501	0	0.00012475	0.00176118
K03750	0.000199601	0	0.00012475	0.0127745
K12071	0	0.000199601	0.00012475	0.00722365
K09470	7.1286e-05	0.000285144	0.000120638	0.0133588
K03640	0.000285144	0	0.000117412	0.00718563
K00529	0	0.000181455	0.000117412	0.00382568
K09924	0	0.000199601	0.000117412	0.00443557
K06948	0.000332668	0	0.000117412	0.0191783
K00619	0	0.000249501	0.000117412	0.0598275
K02965	0	0.000249501	0.000117412	0.00684346
K07814	0.000221779	0	0.000117412	0.00613675
K01962	0.000249501	0	0.000117412	0.00378191
K02278	0.000249501	0	0.000117412	0.00378191
K01421	0.000285144	0	0.000117412	0.0221224
K00050	0	0.000221779	0.000117412	0.00374251
K05916	0.000221779	0	0.000117412	0.00372588
K00599	0	0.000249501	0.000117412	0.0262633
K11085	0	0.000199601	0.000117412	0.0165447
K07181	0	0.000199601	0.000117412	0.0212744
K07794	0	0.000199601	0.000117412	0.00372588
K07229	0	0.000221779	0.000117412	0.00199601
K11392	0	0.000199601	0.000117412	0.012475
K01087	0	0.000221779	0.000117412	0.00691949
K03606	0.000249501	0	0.000117412	0.00381056
K09155	0.000249501	0	0.000117412	0.00975826
K04651	0	0.000221779	0.000117412	0.00177423
K12532	0	0.000348509	0.000112595	0.0195321
K07308	0.000332668	-3.5643e-05	0.000112557	0.0250579
K06330	0.000249501	0	0.000110889	0.0129265
K12372	0	0.000199601	0.000110889	0.0095048
K10716	0.000249501	0	0.000110889	0.0106006
K13607	0.000285144	0	0.000110889	0.0198475
K05708	0.000249501	0	0.000110889	0.00380192
K00620	0.000221779	0	0.000110889	0.00641574
K01075	0	0.000199601	0.000110889	0.00998004
K04782	0	0.000221779	0.000105053	0.00479042
K09740	0	0.000221779	0.000105053	0.00266134
K03980	0.000249501	-0.000114058	0.000102926	0.0233841
K08998	0.000249501	-0.000110889	8.12854e-05	0.0261033
K00978	0	0.000166334	6.84905e-05	0.0187957
K08195	0	0.000103689	6.65336e-05	0.0204194
K00842	-0.000332668	0.000499002	3.32668e-05	0.00565536
K02601	0	0.000103689	2.51598e-05	0.0119122
K02340	-0.000332668	0.000285144	2.3762e-05	0.00754961
K03072	-0.000221779	0.000332668	2.3762e-05	0.0155641
K03080	0.000221779	-0.000266134	2.04719e-05	0.0365086
K02355	-2.77223e-05	0	1.46765e-05	0.0232382
K05337	0.000249501	-0.000221779	1.09671e-05	0.0113107
K02919	-0.000285144	0.000249501	1.09671e-05	0.0449978
K02119	-0.000221779	0.000249501	8.3167e-06	0.0318505
K09931	0.000443557	-0.000199601	7.33826e-06	0.0066499
K06015	0.000199601	-0.000332668	7.33826e-06	0.0178238
K01361	0	0	0	0
K01362	0	0	0	0
K05841	0	0	0	0
K05844	0	0	0	0
K05845	0	0	0	0
K05846	0	0	0	0.00332668
K00508	0	0	0	0
K00500	0	0	0	0
K00507	0	0	0	0
K01101	0	0	0	0
K01103	0	0	0	0
K01104	0	0	0	0
K05592	0	0	0	0.0146421
K05593	0	0	0	0
K05590	0	0	0	0
K05591	0	0	0	0
K05596	0	0	0	0.0100538
K05594	0	0	0	0.00570288
K05595	0	0	0	0
K12528	0	0	0	0
K02457	0	0	0	0
K02454	0	0	0	0
K02455	0	0	0	0
K02452	0	0	0	0
K02450	0	0	0	0
K08138	0	0	0	0.00299401
K02108	0	0	0	0
K02109	0	0	0	0.00199601
K02458	0	0	0	0
K02459	0	0	0	0.00598802
K08137	0	0	0	0
K03851	0	0	0	0
K03852	0.000249501	-0.000285144	0	0.008504
K03855	0	0	0	0
K03856	0.000332668	-0.000221779	0	0.00691949
K13019	0	0	0	0
K13012	0	0	0	0
K13013	0	0	0	0
K13014	0	0	0	0.00722365
K13015	0	0	0	0
K13016	0	0	0	0.00368494
K08567	0	0	0	0.00991805
K13275	0	0	0	0
K03275	0	0	0	0
K03274	0	0	0	0
K03276	0	0	0	0
K03271	0	0	0	0
K03270	0	0	0	0
K03273	0	0	0	0
K03272	0	0	0	0.00748878
K12276	0	0	0	0
K12270	0	0	0	0
K12279	0	0	0	0
K12278	0	0	0	0
K07552	-0.000249501	0.000499002	0	0.00805057
K09909	0	0	0	0
K09908	0	0	0	0
K12057	0	0	0	0
K12056	0	0	0	0
K06221	0	0	0	0
K09900	0	0	0	0
K09903	0	0	0	0
K09902	0	0	0	0
K09904	0	0	0	0.00199601
K09907	0	0	0	0
K09906	0	0	0	0
K00773	0	0	0	0
K00772	0	0	0	0
K06313	0	0	0	0
K07175	0	0	0	0
K07172	-0.000399202	0.000221779	0	0.00710667
K07173	0	0	0	0
K07170	0	0	0	0
K07171	0	0	0	0
K07178	0	0	0	0
K00194	0	0	0	0.00709692
K00197	0	0	0	0
K00198	0	0	0	0.00219561
K06405	0	0	0	0
K10109	0	0	0	0
K10108	0	0	0	0
K10107	0	0	0	0
K01826	0	0	0	0.00532269
K01825	0	0	0	0
K01823	0	0	0	0
K01820	0	0	0	0
K00998	0	0	0	0
K00995	0	0	0	0
K00997	0	0	0	0
K00996	0	0	0	0
K00990	0	0	0	0
K02622	0	0	0	0
K03564	0	0	0	0
K13489	0	0	0	0
K13488	0	0	0	0
K13483	0	0	0	0
K13482	0	0	0	0
K13481	0	0	0	0
K13480	0	0	0	0
K13486	0	0	0	0
K14682	0	0	0	0
K08358	0	0	0	0
K08357	0	0	0	0
K03469	0	0	0	0
K03464	0	0	0	0
K03465	0	0	0	0
K03466	0	0	0	0.00696684
K01649	0	0	0	0
K01643	0	0	0	0
K01640	0	0	0	0
K01641	0	0	0	0
K01646	0	0	0	0
K01647	0	0	0	0.00349301
K01644	0	0	0	0.00994821
K02597	0	0	0	0
K02626	0	0	0	0
K02593	0	0	0	0
K02592	0	0	0	0
K02591	0	0	0	0
K02590	0	0	0	0
K02598	0	0	0	0
K02849	0	0	0	0
K14062	0	0	0	0
K14063	0	0	0	0
K14065	0	0	0	0
K14067	0	0	0	0
K02841	0	0	0	0.0101131
K02843	0	0	0	0
K02844	0	0	0	0
K02847	0	0	0	0.00299401
K02846	0	0	0	0.011862
K02102	0	0	0	0
K06039	0	0	0	0.00375719
K06034	0.000332668	-0.000181455	0	0.00384944
K01581	0	0	0	0
K02659	0	0	0	0
K13490	0	0	0	0
K13491	0	0	0	0
K03644	0	0	0	0
K03645	0	0	0	0
K03646	0	0	0	0
K03647	0	0	0	0
K03641	0	0	0	0
K03642	0	0	0	0
K03643	0	0	0	0
K03649	0	0	0	0
K07348	0	0	0	0
K07345	0	0	0	0.00448226
K07344	0	0	0	0
K07347	0	0	0	0
K07346	0	0	0	0
K07341	0	0	0	0
K07340	0	0	0	0
K07343	0	0	0	0
K06968	0	0	0	0
K06962	0	0	0	0
K06960	0	0	0	0
K06966	0	0	0	0
K08994	0	0	0	0
K08997	0	0	0	0
K08996	0	0	0	0
K08990	0	0	0	0
K08993	0	0	0	0
K08992	0	0	0	0
K08999	0	0	0	0
K08344	0	0	0	0
K08345	0	0	0	0.00966199
K08346	0	0	0	0
K08349	0	0	0	0
K05928	0	0	0	0
K05921	0	0	0	0
K00349	0	0	0	0
K00340	0	0	0	0
K00341	0	0	0	0.00319361
K00690	0	0	0	0
K00343	0	0	0	0
K00344	0	0	0	0
K00697	0	0	0	0
K00346	0	0	0	0
K00347	0	0	0	0
K09116	0	0	0	0
K09117	0	0	0	0
K09118	0	0	0	0.00381845
K02106	0	0	0	0
K05823	0	0	0	0
K05820	0	0	0	0
K02100	0	0	0	0
K00525	0	0	0	0.0198475
K00526	0	0	0	0
K00527	0	0	0	0.00350025
K00520	0	0	0	0
K00523	0	0	0	0
K02451	0	0	0	0
K00025	0	0	0	0.00362911
K03453	0	0	0	0
K00796	0	0	0	0
K00027	0	0	0	0
K00794	0	0	0	0.00368494
K00793	0	0	0	0
K01347	0	0	0	0
K00791	0	0	0	0
K00790	0	0	0	0.00448226
K02691	0	0	0	0
K00836	0	0	0	0
K00837	0	0	0	0
K00835	0	0	0	0
K00832	0	0	0	0
K00833	0	0	0	0.00734531
K00839	0	0	0	0
K04335	0	0	0	0
K04334	0	0	0	0
K01126	0	0	0	0
K04333	0	0	0	0
K01128	0	0	0	0
K04338	0	0	0	0
K02470	0	0	0	0
K02471	0	0	0	0.00676851
K02472	0	0	0	0
K02474	0	0	0	0
K02475	0	0	0	0
K02476	0	0	0	0
K02477	0	0	0	0
K02478	0	0	0	0
K02479	0	0	0	0
K09019	0	0	0	0
K01267	0	0	0	0
K14055	0	0	0	0
K13292	0	0	0	0
K14057	0	0	0	0
K14056	0	0	0	0
K02856	0	0	0	0
K02855	0	0	0	0
K08692	0	0	0	0
K08693	0	0	0	0
K08691	0	0	0	0
K11748	0	0	0	0
K11749	0	0	0	0
K11746	0	0	0	0
K11747	0	0	0	0
K11742	0	0	0	0
K11743	0	0	0	0
K11740	0	0	0	0
K11741	0	0	0	0
K13921	0	0	0	0.000824438
K13922	0	0	0	0
K13923	0	0	0	0
K13924	0	0	0	0
K13925	0	0	0	0
K13927	0	0	0	0
K13928	0	0	0	0
K09923	0	0	0	0
K09922	0	0	0	0
K06201	0	0	0	0.00570288
K06200	0	0	0	0
K06207	0	0	0	0
K06206	0	0	0	0
K06205	0	0	0	0
K09929	0	0	0	0.00266134
K06208	0	0	0	0
K00759	0	0	0	0.0085163
K00758	0	0	0	0
K00752	0	0	0	0
K00756	0	0	0	0
K06001	0	0	0	0
K09766	0	0	0	0
K07150	-0.000499002	0.000249501	0	0.00684346
K07151	0	0	0	0
K07152	0	0	0	0
K07153	0	0	0	0
K07154	0	0	0	0
K07156	0	0	0	0
K07157	0	0	0	0
K07407	0	0	0	0
K07405	0	0	0	0
K07402	0	0	0	0
K07400	0	0	0	0
K01808	0	0	0	0
K01800	0	0	0	0
K01802	0	0	0	0
K01804	0	0	0	0
K01805	0	0	0	0.00375719
K01664	0	0	0	0
K01665	0	0	0	0
K01666	0	0	0	0
K01667	0	0	0	0
K01661	0	0	0	0
K01662	-0.000332668	0.000249501	0	0.0132545
K01668	0	0	0	0
K01669	0	0	0	0
K02863	0	0	0	0
K02860	0	0	0	0.00381056
K02867	0	0	0	0
K02864	0	0	0	0
K05362	0	0	0	0
K05365	0	0	0	0
K03402	0	0	0	0.0183105
K03403	0	0	0	0
K03406	0	0	0	0
K03407	0.000332668	-0.000249501	0	0.0205113
K03404	0	0	0	0
K03405	0	0	0	0
K03409	0	0	0	0.0189376
K02314	0	0	0	0
K02316	0	0	0	0
K02313	0	0	0	0
K02312	0	0	0	0
K12152	0	0	0	0
K12151	0	0	0	0
K07091	0	0	0	0
K07093	0	0	0	0
K07094	0	0	0	0
K07097	0	0	0	0
K07096	0	0	0	0
K07099	0	0	0	0
K07098	0	0	0	0
K11175	0	0	0	0.00355415
K11179	0	0	0	0
K11178	0	0	0	0
K00322	0	0	0	0
K00324	0	0	0	0.00374251
K00325	0	0	0	0
K00329	0	0	0	0
K05945	0	0	0	0
K05946	0	0	0	0
K06946	0	0	0	0
K06415	0	0	0	0
K06940	0	0	0	0
K06941	0	0	0	0
K06942	0	0	0	0
K10806	0	0	0	0
K10804	0	0	0	0
K06418	0	0	0	0
K09138	0	0	0	0
K09134	0	0	0	0.00266134
K09136	0	0	0	0
K09137	0	0	0	0
K09132	0	0	0	0
K09133	0	0	0	0
K05809	0	0	0	0.00684346
K05804	0	0	0	0
K05805	0	0	0	0
K05800	0	0	0	0
K05801	-0.000249501	0.000249501	0	0.00182244
K05802	0	0	0	0
K05803	0	0	0	0
K01044	0	0	0	0.00532269
K01046	0	0	0	0
K04561	0	0	0	0
K05567	0	0	0	0
K02062	0	0	0	0
K05564	0	0	0	0
K02066	0	0	0	0
K01322	0	0	0	0
K05560	0	0	0	0
K02243	0	0	0	0
K02679	0	0	0	0
K02676	0	0	0	0
K02674	0	0	0	0
K02241	0	0	0	0
K02670	0	0	0	0
K02671	0	0	0	0
K00812	0	0	0	0.00666848
K00813	0	0	0	0
K00817	0	0	0	0
K00818	0	0	0	0
K00819	0	0	0	0
K02530	0	0	0	0
K02245	0	0	0	0
K02244	0	0	0	0
K01499	0	0	0	0
K01493	0	0	0	0
K01491	0	0	0	0
K01497	0	0	0	0
K01495	0	0	0	0
K01494	0	0	0	0
K02418	0	0	0	0
K02413	0	0	0	0
K02410	0	0	0	0
K02416	0	0	0	0
K02417	0	0	0	0
K02414	0	0	0	0
K00121	0	0	0	0
K13058	0	0	0	0
K13059	0	0	0	0
K13727	0	0	0	0
K13057	0	0	0	0
K13051	0	0	0	0.00343123
K00435	0	0	0	0
K03230	0	0	0	0.00362911
K12058	0	0	0	0
K12234	0	0	0	0
K13940	0.000249501	-0.000221779	0	0.0139721
K06331	0	0	0	0
K07138	0	0	0	0
K07139	0	0	0	0
K07133	0	0	0	0
K07130	0	0	0	0
K07131	0	0	0	0.00380192
K01866	0	0	0	0
K01867	0	0	0	0
K01869	0	0	0	0
K06140	0	0	0	0
K04767	0	0	0	0.00377024
K04764	0	0	0	0
K04762	0	0	0	0
K04761	0	0	0	0
K04769	0	0	0	0
K08313	0	0	0	0
K08312	0	0	0	0
K08310	0	0	0	0
K08317	0	0	0	0
K08315	0	0	0	0
K08319	0	0	0	0
K14392	0	0	0	0
K14393	0	0	0	0
K14645	0	0	0	0
K01689	0	0	0	0
K01687	0.000332668	-0.000221779	0	0.0152787
K01685	0	0	0	0.00332668
K01682	0	0	0	0.00266134
K01681	0	0	0	0.00684346
K02884	0	0	0	0
K02886	0	0	0	0
K02881	0	0	0	0
K02086	0	0	0	0
K02080	0	0	0	0
K02083	0	0	0	0
K02082	0	0	0	0
K03428	0	0	0	0
K03932	0	0	0	0.00332668
K03933	0	0	0	0
K03930	0	0	0	0
K03931	0	0	0	0.00375719
K02339	0	0	0	0
K02337	0	0	0	0
K02335	0	0	0	0
K02334	0	0	0	0
K03688	0	0	0	0
K03680	0	0	0	0
K03683	0	0	0	0
K03684	0	0	0	0
K03685	0	0	0	0
K03686	0	0	0	0
K03687	0	0	0	0
K07301	0	0	0	0
K07300	0	0	0	0
K07303	0	0	0	0
K07302	0	0	0	0
K07305	0	0	0	0
K07304	0	0	0	0
K07307	0	0	0	0
K07306	0	0	0	0
K02617	0	0	0	0
K02610	0	0	0	0
K02963	0	0	0	0
K02612	0	0	0	0
K02961	0	0	0	0
K09686	0	0	0	0
K09687	0	0	0	0
K09684	0	0	0	0.00332668
K09680	0	0	0	0
K09688	0	0	0	0.00452428
K05967	0	0	0	0
K05966	0	0	0	0
K11159	0	0	0	0
K05964	0	0	0	0
K00309	0	0	0	0
K00658	0	0	0	0
K00305	0	0	0	0
K00655	0	0	0	0
K00652	0	0	0	0.00438339
K00301	0	0	0	0
K00303	0	0	0	0
K06434	0	0	0	0
K06436	0	0	0	0
K10820	0	0	0	0
K09167	0	0	0	0.011976
K14257	0	0	0	0
K01308	0	0	0	0
K01305	0	0	0	0
K01304	0	0	0	0
K02658	0	0	0	0
K00672	0	0	0	0
K02650	0	0	0	0
K02651	0	0	0	0.0045623
K02652	0	0	0	0
K02653	0	0	0	0
K02654	0	0	0	0
K02656	0	0	0	0
K05685	0	0	0	0
K00879	0	0	0	0
K00873	0	0	0	0
K00870	0	0	0	0
K00876	0	0	0	0
K00874	0	0	0	0
K04487	0	0	0	0.00722365
K04486	0	0	0	0
K04485	0	0	0	0
K04488	0	0	0	0
K13694	0	0	0	0
K13695	0	0	0	0
K09516	0	0	0	0
K02434	0	0	0	0
K02435	0	0	0	0
K02436	0	0	0	0.00688818
K05350	0	0	0	0
K08100	0	0	0	0
K02433	0	0	0	0
K02439	0	0	0	0
K03745	0	0	0	0
K03747	0	0	0	0
K03217	0	0	0	0
K03216	0	0	0	0
K03215	0	0	0	0
K03219	0	0	0	0.00448226
K03218	0	0	0	0.00857808
K03749	0	0	0	0
K03748	0	0	0	0
K06320	0	0	0	0
K07238	0	0	0	0
K09475	0	0	0	0
K09474	0	0	0	0
K09477	0	0	0	0
K09476	0	0	0	0
K09471	0	0	0	0.0084353
K09472	0	0	0	0
K06898	0	0	0	0
K13963	0	0	0	0
K11707	0	0	0	0
K11708	0	0	0	0
K11709	0	0	0	0
K07114	0	0	0	0
K07443	0	0	0	0
K07116	0	0	0	0
K07447	0	0	0	0
K07113	0	0	0	0
K07448	0	0	0	0
K07118	0	0	0	0
K07119	0	0	0	0
K01848	0	0	0	0
K01844	0	0	0	0.0155667
K01845	0	0	0	0
K01847	0	0	0	0
K01841	0	0	0	0.00604851
K01843	0	0	0	0
K08482	0	0	0	0
K08481	0	0	0	0
K08485	0	0	0	0
K08484	0	0	0	0
K00462	0	0	0	0
K04744	0	0	0	0
K04748	0	0	0	0
K04749	0	0	0	0
K01514	0	0	0	0.00319361
K14623	0	0	0	0.00718563
K03919	0	0	0	0
K12373	0	0	0	0.00299401
K12370	0	0	0	0
K12371	0	0	0	0
K02358	0	0	0	0
K02351	0	0	0	0
K02357	0	0	0	0
K02356	0	0	0	0
K13574	0	0	0	0
K13573	0	0	0	0
K13572	0	0	0	0.00684346
K13571	0	0	0	0
K13570	0	0	0	0.00570288
K12112	0	0	0	0
K12113	0	0	0	0
K12111	0	0	0	0
K07323	0	0	0	0
K07322	0	0	0	0
K07321	0	0	0	0.00199601
K07320	0	0	0	0.00372588
K07326	0	0	0	0
K08163	0	0	0	0.0101615
K06182	0	0	0	0
K06183	0	0	0	0
K06186	0	0	0	0
K06188	0.000285144	-0.000221779	0	0.0226409
K06189	0	0	0	0
K08359	0	0	0	0
K07588	0	0	0	0
K07586	0	0	0	0
K11139	0	0	0	0.0106454
K05989	0	0	0	0
K05985	0	0	0	0.00354846
K08354	0	0	0	0
K10844	0	0	0	0
K00674	0	0	0	0.00399202
K00675	0	0	0	0
K00676	0	0	0	0
K06988	-0.000249501	0.000199601	0	0.0112275
K06989	0	0	0	0
K08351	0	0	0	0.00368494
K06980	0	0	0	0
K08350	0	0	0	0
K06985	0	0	0	0
K06986	0	0	0	0
K02445	0	0	0	0
K02444	0	0	0	0
K02110	0	0	0	0
K00588	0	0	0	0
K02440	0	0	0	0
K00018	0	0	0	0
K00019	0	0	0	0
K08926	0	0	0	0
K08927	0	0	0	0
K00015	0	0	0	0
K01989	0	0	0	0
K00854	0	0	0	0
K00855	0	0	0	0
K00856	0	0	0	0
K00857	0	0	0	0
K00851	0	0	0	0
K00852	0	0	0	0.011881
K00853	0	0	0	0
K00859	0	0	0	0.00349301
K01181	0	0	0	0
K01183	0	0	0	0
K01182	0	0	0	0
K01185	0	0	0	0
K01184	0	0	0	0
K01187	0	0	0	0
K02596	0	0	0	0
K13766	0	0	0	0
K13767	0	0	0	0
K13002	0	0	0	0
K02986	0	0	0	0
K02982	0	0	0	0
K02988	0	0	0	0
K08299	0	0	0	0
K03583	0	0	0	0
K03582	0	0	0	0
K03581	0	0	0	0
K03580	0	0	0	0
K03587	0	0	0	0.0127114
K03586	0	0	0	0
K03585	0	0	0	0
K03589	0	0	0	0
K03588	0	0	0	0
K01724	0	0	0	0
K01727	0	0	0	0
K01726	0	0	0	0
K01721	0	0	0	0
K01720	0	0	0	0
K02189	0	0	0	0
K02182	0	0	0	0
K03768	0	0	0	0
K03767	0	0	0	0
K03765	0	0	0	0
K03764	-0.000285144	0.000285144	0	0.0106929
K03762	0	0	0	0
K03761	0	0	0	0
K03760	0	0	0	0
K09457	0	0	0	0
K09456	0	0	0	0
K09459	0	0	0	0
K09458	0	0	0	0
K00602	0	0	0	0
K09981	0	0	0	0
K09980	0	0	0	0
K09983	0	0	0	0
K09985	0	0	0	0
K09984	0	0	0	0
K09987	0	0	0	0.0126501
K09986	0	0	0	0
K09989	0	0	0	0.00378191
K09988	0	0	0	0
K12582	0	0	0	0
K11720	0	0	0	0
K09759	0	0	0	0
K10984	0	0	0	0
K07469	0	0	0	0
K07464	0	0	0	0
K07465	0	0	0	0
K07467	0	0	0	0
K07460	0	0	0	0
K07462	0	0	0	0
K10679	0	0	0	0.00168893
K10678	0	0	0	0
K10670	0	0	0	0
K10677	0	0	0	0
K08724	0	0	0	0.0136869
K08722	0	0	0	0
K08723	0	0	0	0.00526141
K08720	0	0	0	0.0038336
K00119	0	0	0	0
K00118	0	0	0	0.011095
K00449	0	0	0	0
K00448	0	0	0	0
K00446	0	0	0	0
K00116	0	0	0	0
K00111	0	0	0	0
K00113	0	0	0	0
K00112	0	0	0	0
K01531	0	0	0	0
K01533	0	0	0	0
K01534	0	0	0	0.0168088
K01537	0	0	0	0
K00413	0	0	0	0
K10120	0	0	0	0
K05777	0	0	0	0
K03972	0	0	0	0
K03973	0	0	0	0
K03970	0	0	0	0
K03971	0	0	0	0
K03976	0	0	0	0
K03977	0	0	0	0.00266134
K03974	0	0	0	0
K03978	0	0	0	0
K03979	0	0	0	0
K13378	0	0	0	0.0109799
K02371	0	0	0	0
K02377	0	0	0	0
K02379	0	0	0	0
K03394	0	0	0	0
K03392	0	0	0	0
K03390	0	0	0	0
K03399	0	0	0	0
K12136	0	0	0	0
K12137	0	0	0	0
K12138	0	0	0	0
K12139	0	0	0	0
K11444	0	0	0	0
K11443	0	0	0	0
K00612	0	0	0	0
K00613	0	0	0	0
K00610	0	0	0	0
K00611	0	0	0	0
K00616	0	0	0	0
K00614	0	0	0	0
K10240	0	0	0	0
K10241	0	0	0	0
K10242	0	0	0	0
K10243	0	0	0	0
K05517	0	0	0	0
K07705	0	0	0	0
K07704	0	0	0	0
K07707	0	0	0	0
K07706	0	0	0	0
K07701	0	0	0	0
K07700	0	0	0	0
K07702	0	0	0	0
K07709	0	0	0	0
K07708	0	0	0	0
K01955	0	0	0	0
K09935	0	0	0	0.00718563
K09937	0	0	0	0
K13747	0	0	0	0
K06211	0	0	0	0
K06212	0	0	0	0
K02618	0	0	0	0
K02619	0	0	0	0
K02968	0	0	0	0
K02967	0	0	0	0
K02616	0	0	0	0
K02611	0	0	0	0
K02613	0	0	0	0
K03569	0	0	0	0
K03568	-0.000499002	0.000532269	0	0.0489484
K03565	0	0	0	0
K03567	0	0	0	0
K03566	0	0	0	0
K03560	0	0	0	0
K03563	0	0	0	0
K03562	0	0	0	0
K01709	0	0	0	0
K01707	0	0	0	0
K01706	0	0	0	0
K01704	0	0	0	0
K01703	0.000249501	-0.000285144	0	0.013867
K14161	0	0	0	0.00342173
K14162	0	0	0	0
K05396	0	0	0	0
K08160	0	0	0	0
K03701	0	0	0	0
K03700	0	0	0	0
K03703	0	0	0	0
K03702	0	0	0	0
K03705	0	0	0	0
K03704	0	0	0	0
K03707	0	0	0	0.00752408
K03706	0	0	0	0
K06283	0	0	0	0
K06282	0	0	0	0
K06281	0	0	0	0
K06287	0	0	0	0
K06286	0	0	0	0
K06285	0	0	0	0
K06284	0	0	0	0
K08161	0	0	0	0
K06438	0	0	0	0
K06867	0	0	0	0.0111888
K06866	0	0	0	0
K06864	0	0	0	0
K06860	0	0	0	0
K12658	0	0	0	0
K15022	-0.000332668	0.000199601	0	0.0100851
K15024	0	0	0	0
K08700	0	0	0	0
K08162	0	0	0	0
K00137	0	0	0	0
K00134	0	0	0	0.0141822
K00133	0	0	0	0
K00132	0	0	0	0.0108873
K00131	0	0	0	0
K00130	0	0	0	0
K00429	0	0	0	0
K00427	0	0	0	0.00532269
K00426	0	0	0	0
K09845	0	0	0	0
K14083	0	0	0	0
K14086	0	0	0	0
K14084	0	0	0	0
K14089	0	0	0	0
K01552	0	0	0	0
K01551	0	0	0	0.00375719
K01556	0	0	0	0
K01554	0	0	0	0
K01555	0	0	0	0
K13688	0	0	0	0
K13683	0	0	0	0
K13685	0	0	0	0
K13684	0	0	0	0
K02399	0	0	0	0
K02398	0	0	0	0
K02394	0	0	0	0
K02397	0	0	0	0
K02396	0	0	0	0
K02391	0	0	0	0
K02390	0	0	0	0
K02393	0	0	0	0
K02392	0	0	0	0.0125701
K14054	0	0	0	0
K02970	0	0	0	0
K12339	0	0	0	0
K14060	0	0	0	0
K11685	0	0	0	0
K11689	0	0	0	0
K11688	0	0	0	0
K03048	0	0	0	0
K13821	0	0	0	0
K13820	0	0	0	0
K03043	0	0	0	0
K03040	0	0	0	0
K03046	0	0	0	0
K00348	0	0	0	0
K00692	0	0	0	0
K00638	0	0	0	0
K00639	0	0	0	0
K00634	0	0	0	0
K00631	0	0	0	0
K00633	0	0	0	0
K00691	0	0	0	0
K00696	0	0	0	0
K00694	0	0	0	0
K07811	0	0	0	0
K07810	0	0	0	0
K07812	0	0	0	0
K07816	0	0	0	0
K00091	0	0	0	0
K00094	0	0	0	0
K00097	0	0	0	0
K00099	0	0	0	0
K10228	0	0	0	0
K10229	0	0	0	0
K10220	0	0	0	0.00684346
K10221	0	0	0	0
K10227	0	0	0	0
K05822	0	0	0	0
K01945	0	0	0	0.00315159
K01940	0	0	0	0.00299401
K07729	0	0	0	0.0125446
K07726	0	0	0	0
K07724	0	0	0	0
K07723	0	0	0	0
K07722	0	0	0	0
K07720	0	0	0	0
K00891	0	0	0	0
K00892	0	0	0	0
K00895	0	0	0	0
K00897	0	0	0	0
K08151	0	0	0	0
K08153	0	0	0	0
K08154	0	0	0	0
K02948	0	0	0	0.00381056
K02946	0	0	0	0.00266134
K01760	0	0	0	0
K01766	0	0	0	0
K08164	0	0	0	0
K02493	0	0	0	0
K08166	0	0	0	0
K08167	0	0	0	0
K02496	0	0	0	0
K02494	0	0	0	0
K02495	0	0	0	0
K02498	0	0	0	0
K08169	0	0	0	0
K14415	0	0	0	0
K14414	0.000249501	-0.000399202	0	0.00381056
K06885	0	0	0	0.00378191
K00437	0	0	0	0
K06334	0	0	0	0.0167665
K03545	0	0	0	0
K03543	0	0	0	0
K02237	0	0	0	0
K02234	0	0	0	0
K02232	0	0	0	0
K02230	0	0	0	0
K02231	0	0	0	0
K02238	0	0	0	0.0112057
K03723	0	0	0	0.00370687
K03720	0	0	0	0
K03727	0	0	0	0
K12678	0	0	0	0
K06410	0	0	0	0.00652029
K11898	0	0	0	0
K11896	0	0	0	0
K11897	0	0	0	0
K11894	0	0	0	0
K11895	0	0	0	0
K11892	0	0	0	0
K11893	0	0	0	0
K11890	0	0	0	0
K11891	0	0	0	0
K00151	0	0	0	0.00266134
K00153	0	0	0	0
K00407	0	0	0	0
K00405	0	0	0	0
K00404	0	0	0	0
K00158	0	0	0	0
K09386	0	0	0	0
K04094	0	0	0	0
K04095	0	0	0	0
K04096	0	0	0	0
K04097	0	0	0	0
K04090	0	0	0	0
K04091	0	0	0	0
K04092	0	0	0	0.00266134
K04099	0	0	0	0.00570288
K01578	0	0	0	0
K01579	0	0	0	0
K01574	0	0	0	0
K01575	0	0	0	0
K01576	0	0	0	0
K01572	0	0	0	0
K02009	0	0	0	0
K02005	0	0	0	0
K02007	0	0	0	0.00419922
K02006	0	0	0	0
K02001	0	0	0	0
K02002	0	0	0	0
K03060	0	0	0	0
K06120	0	0	0	0
K04336	0	0	0	0
K00004	0	0	0	0
K09702	0	0	0	0
K05311	0	0	0	0
K13829	0	0	0	0
K07290	0	0	0	0
K10206	0	0	0	0
K10202	0	0	0	0.00319361
K01966	0	0	0	0
K01965	0	0	0	0
K01964	0	0	0	0
K01963	0	0	0	0
K01960	0	0	0	0
K01969	0	0	0	0
K01968	0	0	0	0
K07741	0	0	0	0.00299401
K07740	0	0	0	0
K07742	0	0	0	0.0214969
K07746	0	0	0	0
K01299	0	0	0	0
K01295	0	0	0	0.00266134
K00215	0	0	0	0
K00210	0	0	0	0
K00218	0	0	0	0
K01035	0	0	0	0
K01034	0	0	0	0
K04517	0	0	0	0
K01031	0	0	0	0
K01746	0	0	0	0
K01745	0	0	0	0
K01744	0	0	0	0
K01749	0	0	0	0
K01039	0	0	0	0
K04518	0	0	0	0
K03521	0	0	0	0.00698603
K03520	0	0	0	0
K03523	0	0	0	0
K03522	0	0	0	0
K03525	0	0	0	0.00383848
K03524	0	0	0	0
K03527	0	0	0	0
K03526	0	0	0	0
K03529	0	0	0	0
K03528	0	0	0	0
K03299	0	0	0	0.0100777
K03298	0	0	0	0
K03293	0	0	0	0.00969299
K03290	0	0	0	0.000844465
K03296	0	0	0	0
K03294	0	0	0	0
K07192	0	0	0	0.0134852
K10924	0	0	0	0
K10927	0	0	0	0
K10926	0	0	0	0
K00179	0	0	0	0
K00172	0	0	0	0
K00170	0	0	0	0
K00177	0	0	0	0
K00176	0	0	0	0
K00175	0	0	0	0.0207149
K00174	0	0	0	0
K14333	0	0	0	0
K13479	0	0	0	0
K04078	0	0	0	0
K04079	0	0	0	0
K04076	0	0	0	0
K04077	0	0	0	0
K04074	0	0	0	0.0141237
K04075	0	0	0	0
K04073	0	0	0	0
K04070	0	0	0	0
K13641	0	0	0	0
K13640	0	0	0	0
K13643	0	0	0	0.00266134
K02027	0	0	0	0
K02026	0	0	0	0
K02025	0	0	0	0
K02023	0	0	0	0
K02022	0	0	0	0
K02021	0	0	0	0
K02020	0	0	0	0
K02029	0	0	0	0
K02028	0	0	0	0
K03885	0	0	0	0
K12999	0	0	0	0
K12992	0	0	0	0
K12993	0	0	0	0
K12991	0	0	0	0
K12996	0	0	0	0
K12994	0	0	0	0
K12995	0	0	0	0
K08978	0	0	0	0
K03088	0	0	0	0
K03089	0	0	0	0
K03086	-0.000221779	0.000249501	0	0.0168285
K03087	0	0	0	0
K03082	0	0	0	0
K08974	0	0	0	0
K00918	0	0	0	0
K07507	0	0	0	0.0148588
K07506	0	0	0	0
K07505	0	0	0	0
K07504	0	0	0	0
K07503	0	0	0	0
K07501	0	0	0	0
K10773	0	0	0	0
K10778	0	0	0	0
K01903	0	0	0	0
K01902	0	0	0	0
K01905	0	0	0	0
K01906	0	0	0	0
K01908	0	0	0	0
K14534	0	0	0	0.00383848
K00147	0	0	0	0.0310728
K07768	0	0	0	0
K06203	0	0	0	0
K06202	0	0	0	0
K09921	0	0	0	0
K09920	0	0	0	0
K09024	0	0	0	0
K09022	0	0	0	0
K09023	0	0	0	0
K09020	0	0	0	0
K09021	0	0	0	0
K02909	0	0	0	0
K08219	0	0	0	0
K02904	0	0	0	0
K02907	0	0	0	0
K02902	0	0	0	0
K00230	0	0	0	0
K00231	0	0	0	0
K06209	0	0	0	0
K09928	0	0	0	0
K01011	0	0	0	0
K03502	0	0	0	0
K03500	0	0	0	0
K02279	0	0	0	0
K02276	0	0	0	0
K02274	0	0	0	0
K12508	0	0	0	0
K12507	0	0	0	0
K12506	0	0	0	0
K12500	0	0	0	0
K12503	0	0	0	0
K06596	0	0	0	0.00823789
K06599	0	0	0	0
K07979	0	0	0	0
K10906	0	0	0	0
K10908	0	0	0	0
K09819	0	0	0	0
K09816	0	0	0	0.00479042
K09815	0	0	0	0
K06373	0	0	0	0
K09812	0	0	0	0.00375719
K09811	0	0	0	0
K04058	0	0	0	0
K04056	0	0	0	0
K10015	0	0	0	0
K10017	0	0	0	0
K10011	0	0	0	0
K10013	0	0	0	0
K10012	0	0	0	0
K10019	0	0	0	0
K10018	0	0	0	0
K13663	0	0	0	0
K13662	0	0	0	0
K13660	0	0	0	0
K13590	0	0	0	0
K01464	0	0	0	0
K01465	0	0	0	0
K01462	0	0	0	0
K01463	0	0	0	0
K01460	0	0	0	0
K13599	0	0	0	0
K13598	0	0	0	0
K01468	0	0	0	0
K01469	0	0	0	0
K09252	0	0	0	0
K02040	0	0	0	0
K02043	0	0	0	0
K02045	0	0	0	0
K02046	0	0	0	0
K02049	0	0	0	0
K05549	0	0	0	0
K05548	0	0	0	0
K03319	0	0	0	0
K03316	0	0	0	0
K03317	0	0	0	0
K03314	0	0	0	0
K03312	0	0	0	0
K03313	0	0	0	0
K03310	0	0	0	0
K02945	0	0	0	0
K06163	0	0	0	0
K06160	0	0	0	0
K06166	0	0	0	0
K00359	0	0	0	0
K06164	0	0	0	0
K06165	0	0	0	0.00684346
K06169	0	0	0	0
K13020	0	0	0	0
K04835	0	0	0	0
K11622	0	0	0	0
K11996	0	0	0	0.00675572
K09925	0	0	0	0
K11192	0	0	0	0.00915629
K02492	0	0	0	0.010843
K10713	0	0	0	0
K10710	0	0	0	0
K10711	0	0	0	0
K10714	0	0	0	0
K01929	0	0	0	0
K01928	0	0	0	0
K01923	0	0	0	0
K01922	0	0	0	0
K01921	0	0	0	0
K01920	0	0	0	0
K01925	0	0	0	0
K01924	0	0	0	0
K07789	0	0	0	0
K07788	0	0	0	0
K07784	0	0	0	0
K07787	0	0	0	0.00752408
K07786	0	0	0	0
K07781	0	0	0	0
K07783	0	0	0	0.00921234
K07782	0	0	0	0
K05835	0	0	0	0.013831
K09844	0	0	0	0
K00782	0	0	0	0
K00786	0	0	0	0
K00039	0	0	0	0
K00036	0	0	0	0
K00034	0	0	0	0
K00035	0	0	0	0.00380192
K00033	0	0	0	0.00372588
K00031	0	0	0	0
K01259	0	0	0	0
K01255	0	0	0	0
K01256	0	0	0	0
K01251	0	0	0	0
K01250	0	0	0	0
K01252	0	0	0	0
K09009	0	0	0	0
K09000	0	0	0	0
K09001	0	0	0	0
K09002	0	0	0	0.00342173
K09004	0	0	0	0
K09005	0	0	0	0.014826
K09007	0	0	0	0
K09846	0	0	0	0
K00252	0	0	0	0
K00253	0	0	0	0.00638723
K00257	0	0	0	0
K01079	0	0	0	0
K01078	0	0	0	0
K01071	0	0	0	0
K01070	0	0	0	0
K01073	0	0	0	0
K01077	0	0	0	0
K01076	0	0	0	0
K14475	0	0	0	0
K02788	0	0	0	0
K02782	0	0	0	0
K02783	0	0	0	0
K02781	0	0	0	0
K02786	0	0	0	0
K02787	0	0	0	0.00299401
K02784	0	0	0	0
K01060	0	0	0	0
K01787	0	0	0	0.0123542
K01786	0	0	0	0
K01785	0	0	0	0
K01784	0	0	0	0.00380192
K01782	0	0	0	0.00180591
K01781	0	0	0	0
K01780	0	0	0	0
K01788	0	0	0	0
K02526	0	0	0	0.00479042
K02525	0	0	0	0
K02258	0	0	0	0
K02259	0	0	0	0
K02528	0	0	0	0.00676851
K02529	0	0	0	0
K03781	0	0	0	0
K03780	0	0	0	0.00898204
K03783	0	0	0	0
K03782	0	0	0	0
K03784	0	0	0	0
K03787	0	0	0	0.00332668
K03789	0	0	0	0
K03788	0	0	0	0.00748503
K12527	0	0	0	0.0102652
K12525	0	0	0	0
K12524	0	0	0	0
K09789	0	0	0	0
K09787	0	0	0	0
K09786	0	0	0	0
K09781	0	0	0	0.00380192
K09780	0	0	0	0
K10960	0	0	0	0
K06310	0	0	0	0
K06317	0	0	0	0
K11384	0	0	0	0
K11382	0	0	0	0
K11381	0	0	0	0
K04032	0	0	0	0
K04033	0	0	0	0
K04031	0	0	0	0
K04037	0	0	0	0.0134411
K04034	0	0	0	0
K04038	0	0	0	0
K04039	0	0	0	0
K07044	0	0	0	0
K07045	0	0	0	0
K07042	0	0	0	0
K07043	0	0	0	0.00343123
K07040	0	0	0	0
K07048	0	0	0	0
K02584	0	0	0	0
K10039	0	0	0	0
K10036	0	0	0	0
K04784	0	0	0	0
K04781	0	0	0	0
K02404	0	0	0	0
K05783	0	0	0	0
K05782	0	0	0	0.0230829
K05781	0	0	0	0
K05780	-0.000332668	0.000332668	0	0.0209022
K05787	0	0	0	0
K05785	0	0	0	0
K05784	0	0	0	0
K05789	0	0	0	0
K05788	0	0	0	0
K01442	0	0	0	0
K01443	0	0	0	0
K01444	0	0	0	0
K01446	0	0	0	0
K01447	0	0	0	0
K01448	0	-8.3167e-05	0	0.00964737
K01449	0	0	0	0
K02069	0	0	0	0
K05569	0	0	0	0.00374251
K02063	0	0	0	0
K05566	0	0	0	0
K05565	0	0	0	0
K05563	0	0	0	0
K05562	0	0	0	0
K05561	0	0	0	0
K02064	0	0	0	0
K03338	0	0	0	0
K03339	0	0	0	0
K03332	0	0	0	0
K03335	0	0	0	0
K03336	0	0	0	0
K03337	0	0	0	0.00319361
K12957	0	0	0	0
K12950	0	0	0	0
K06148	-0.000399202	0.000332668	0	0.0200461
K06149	0	0	0	0
K06144	0	0	0	0
K06145	0	0	0	0
K06141	0	0	0	0
K06142	0	0	0	0.0132003
K06143	0	0	0	0.00530807
K13810	0	0	0	0
K14665	0	0	0	0
K11607	0	0	0	0
K11606	0	0	0	0
K11605	0	0	0	0
K11604	0	0	0	0
K10559	0	0	0	0.00675572
K10550	0	0	0	0.00379242
K10552	0	0	0	0
K10553	0	0	0	0.00362911
K10554	0	0	0	0
K10555	0	0	0	0
K10556	0	0	0	0
K10557	0	0	0	0
K07239	0	0	0	0
K07235	0	0	0	0
K07234	0	0	0	0
K07237	-0.000332668	0.000221779	0	0.00570288
K07236	0	0	0	0
K07231	0	0	0	0
K07233	0	0	0	0
K07232	0	0	0	0
K02467	0	0	0	0
K05306	0	0	0	0.00928287
K05305	0	0	0	0.00199601
K05303	0	0	0	0.00380192
K08646	0	0	0	0
K08641	0	0	0	0
K08643	0	0	0	0
K00010	0	0	0	0
K00013	0	0	0	0
K00014	0	0	0	0
K08252	0.000249501	-0.000199601	0	0.0211354
K08256	0	0	0	0
K08259	0	0	0	0
K00274	0	0	0	0
K00276	0	0	0	0
K00278	0	0	0	0
K01274	0	0	0	0
K01273	0	0	0	0
K01271	0	0	0	0
K01270	0	0	0	0
K01278	0	0	0	0
K00906	0	0	0	0
K00904	0	0	0	0.00199601
K00903	0	0	0	0
K00901	0	0	0	0
K00908	0	0	0	0
K01051	0	0	0	0.00379242
K01056	0	0	0	0
K01058	0	0	0	0
K02500	0	0	0	0
K02502	0	0	0	0
K02504	0	0	0	0
K02505	0	0	0	0
K02506	0	0	0	0
K02507	0	0	0	0
K02508	0	0	0	0
K02509	0	0	0	0
K03106	0	0	0	0
K03101	0	0	0	0
K03100	0	0	0	0.00915629
K06080	0	0	0	0
K11015	0	0	0	0
K11013	0	0	0	0
K06333	0	0	0	0
K06883	0	0	0	0
K06884	0	0	0	0
K06887	0	0	0	0
K06886	0	0	0	0
K06889	0	0	0	0
K09858	0	0	0	0
K10947	0	0	0	0
K00483	0	0	0	0
K00481	0	0	0	0
K00480	0	0	0	0
K00484	0	0	0	0
K07684	0	0	0	0
K07685	0	0	0	0
K07686	0	0	0	0
K07687	0	0	0	0
K07688	0	0	0	0
K07689	0	0	0	0.00266134
K04018	0	0	0	0
K04019	0	0	0	0
K04014	0	0	0	0
K04015	0	0	0	0
K04017	0	0	0	0
K04013	0	0	0	0
K07062	0	0	0	0
K07063	0	0	0	0
K07064	0	0	0	0
K07066	0	0	0	0
K07068	0	0	0	0
K07069	0	0	0	0.00570288
K01121	0	0	0	0
K13622	0	0	0	0
K13620	0	0	0	0
K13626	0	0	0	0
K01428	0	0	0	0
K01420	0	0	0	0
K01426	0	0	0	0
K01424	0	0	0	0
K01425	0	0	0	0
K07287	0	0	0	0
K12979	0	0	0	0
K12972	0	0	0	0
K12973	0	0	0	0
K12974	0	0	0	0.0107628
K12288	0	0	0	0
K12289	0	0	0	0
K12282	0	0	0	0
K12283	0	0	0	0
K12280	0	0	0	0
K12281	0	0	0	0
K12286	0	0	0	0
K12285	0	0	0	0
K13889	0	0	0	0
K13888	0	0	0	0
K07217	0	0	0	0
K07216	0	0	0	0
K07215	0	0	0	0
K07213	0	0	0	0
K07219	0	0	0	0
K07218	0	0	0	0.0113457
K12150	0	0	0	0
K08689	0	0	0	0
K00154	0	0	0	0
[truncated: 2,677 more rows]

## Sheet: strain_mgs_disease_varImp
	CD	CN	MeanDecreaseAccuracy	MeanDecreaseGini
k__Bacteria.p__Bacteroidetes.c__Bacteroidia.o__Bacteroidales.f__Rikenellaceae.g__Alistipes.s__Alistipes_putredinis.t__GCF_000154465	0.0334566	0.0304821	0.0301961	2.17931
k__Bacteria.p__Firmicutes.c__Clostridia.o__Clostridiales.f__Clostridiaceae.g__Clostridium.s__Clostridium_symbiosum.t__Clostridium_symbiosum_unclassified	0.0106745	0.0133483	0.0114937	1.24233
k__Bacteria.p__Firmicutes.c__Clostridia.o__Clostridiales.f__Ruminococcaceae.g__Faecalibacterium.s__Faecalibacterium_prausnitzii.t__Faecalibacterium_prausnitzii_unclassified	0.0118445	0.00502072	0.00795227	1.13628
k__Bacteria.p__Bacteroidetes.c__Bacteroidia.o__Bacteroidales.f__Bacteroidaceae.g__Bacteroides.s__Bacteroides_uniformis.t__Bacteroides_uniformis_unclassified	0.00705102	0.00936267	0.00784924	0.959636
k__Bacteria.p__Verrucomicrobia.c__Verrucomicrobiae.o__Verrucomicrobiales.f__Verrucomicrobiaceae.g__Akkermansia.s__Akkermansia_muciniphila.t__GCF_000020225	0.00750915	0.00769896	0.00739109	0.768977
k__Bacteria.p__Actinobacteria.c__Actinobacteria.o__Bifidobacteriales.f__Bifidobacteriaceae.g__Bifidobacterium.s__Bifidobacterium_longum.t__Bifidobacterium_longum_unclassified	0.00756453	0.0072311	0.00707057	0.714664
k__Bacteria.p__Bacteroidetes.c__Bacteroidia.o__Bacteroidales.f__Rikenellaceae.g__Alistipes.s__Alistipes_onderdonkii.t__GCF_000374505	0.00509496	0.00666717	0.00567979	0.567229
k__Bacteria.p__Bacteroidetes.c__Bacteroidia.o__Bacteroidales.f__Bacteroidaceae.g__Bacteroides.s__Bacteroides_stercoris.t__Bacteroides_stercoris_unclassified	0.00569655	0.00606116	0.00553682	0.792669
k__Bacteria.p__Bacteroidetes.c__Bacteroidia.o__Bacteroidales.f__Bacteroidaceae.g__Bacteroides.s__Bacteroides_fragilis.t__Bacteroides_fragilis_unclassified	0.00192197	0.00886129	0.00539294	0.81176
k__Bacteria.p__Bacteroidetes.c__Bacteroidia.o__Bacteroidales.f__Porphyromonadaceae.g__Barnesiella.s__Barnesiella_intestinihominis.t__GCF_000296465	0.0054781	0.0049473	0.00510695	0.822566
k__Bacteria.p__Bacteroidetes.c__Bacteroidia.o__Bacteroidales.f__Bacteroidaceae.g__Bacteroides.s__Bacteroides_thetaiotaomicron.t__Bacteroides_thetaiotaomicron_unclassified	0.00538456	0.00470281	0.00466971	0.701441
k__Bacteria.p__Bacteroidetes.c__Bacteroidia.o__Bacteroidales.f__Bacteroidaceae.g__Bacteroides.s__Bacteroides_caccae.t__Bacteroides_caccae_unclassified	0.000764227	0.0054787	0.00308269	0.759874
k__Bacteria.p__Firmicutes.c__Clostridia.o__Clostridiales.f__Lachnospiraceae.g__Lachnospiraceae_noname.s__Lachnospiraceae_bacterium_1_1_57FAA.t__GCF_000218445	0.00183595	0.00314585	0.00231235	0.525649
k__Bacteria.p__Proteobacteria.c__Gammaproteobacteria.o__Enterobacteriales.f__Enterobacteriaceae.g__Escherichia.s__Escherichia_coli.t__Escherichia_coli_unclassified	0.00183385	0.00283325	0.00222439	0.756579
k__Bacteria.p__Firmicutes.c__Clostridia.o__Clostridiales.f__Lachnospiraceae.g__Blautia.s__Ruminococcus_torques.t__Ruminococcus_torques_unclassified	0.00161139	0.00169037	0.00189746	0.635273
k__Bacteria.p__Firmicutes.c__Clostridia.o__Clostridiales.f__Eubacteriaceae.g__Eubacterium.s__Eubacterium_rectale.t__Eubacterium_rectale_unclassified	0.00103881	0.00245973	0.00173175	0.57099
k__Bacteria.p__Bacteroidetes.c__Bacteroidia.o__Bacteroidales.f__Prevotellaceae.g__Prevotella.s__Prevotella_copri.t__GCF_000157935	-8.64849e-05	0.0029688	0.00146215	0.423947
k__Bacteria.p__Bacteroidetes.c__Bacteroidia.o__Bacteroidales.f__Porphyromonadaceae.g__Parabacteroides.s__Parabacteroides_merdae.t__Parabacteroides_merdae_unclassified	-0.000465704	0.00153214	0.000557047	0.548589
k__Bacteria.p__Proteobacteria.c__Betaproteobacteria.o__Burkholderiales.f__Sutterellaceae.g__Sutterella.s__Sutterella_wadsworthensis.t__Sutterella_wadsworthensis_unclassified	-0.00155005	0.000841081	-0.000295632	0.473839
k__Bacteria.p__Bacteroidetes.c__Bacteroidia.o__Bacteroidales.f__Rikenellaceae.g__Alistipes.s__Alistipes_finegoldii.t__GCF_000265365	-0.00148659	0.000450161	-0.000551647	0.234148
k__Bacteria.p__Firmicutes.c__Clostridia.o__Clostridiales.f__Lachnospiraceae.g__Lachnospiraceae_noname.s__Lachnospiraceae_bacterium_8_1_57FAA.t__GCF_000185545	-0.00125324	-0.000397235	-0.000866941	0.237377
k__Bacteria.p__Bacteroidetes.c__Bacteroidia.o__Bacteroidales.f__Porphyromonadaceae.g__Parabacteroides.s__Parabacteroides_distasonis.t__Parabacteroides_distasonis_unclassified	-0.00373646	0.00131464	-0.000878859	0.399538
k__Bacteria.p__Proteobacteria.c__Gammaproteobacteria.o__Pasteurellales.f__Pasteurellaceae.g__Haemophilus.s__Haemophilus_parainfluenzae.t__Haemophilus_parainfluenzae_unclassified	-0.00119957	-0.00129903	-0.00126464	0.296775
k__Bacteria.p__Firmicutes.c__Clostridia.o__Clostridiales.f__Lachnospiraceae.g__Blautia.s__Ruminococcus_gnavus.t__Ruminococcus_gnavus_unclassified	-0.00343482	-0.000238592	-0.00171994	0.364408
k__Bacteria.p__Bacteroidetes.c__Bacteroidia.o__Bacteroidales.f__Bacteroidaceae.g__Bacteroides.s__Bacteroides_dorei.t__Bacteroides_dorei_unclassified	-0.00221644	-0.00147928	-0.00174652	0.28713
k__Bacteria.p__Bacteroidetes.c__Bacteroidia.o__Bacteroidales.f__Bacteroidaceae.g__Bacteroides.s__Bacteroides_vulgatus.t__Bacteroides_vulgatus_unclassified	-0.00414656	-0.00156129	-0.00269979	0.337831
k__Bacteria.p__Bacteroidetes.c__Bacteroidia.o__Bacteroidales.f__Bacteroidaceae.g__Bacteroides.s__Bacteroides_ovatus.t__Bacteroides_ovatus_unclassified	-0.00570091	-0.00135565	-0.00342903	0.342439

## Sheet: genus_mgs_disease_varImp
	CD	CN	MeanDecreaseAccuracy	MeanDecreaseGini
k__Bacteria.p__Bacteroidetes.c__Bacteroidia.o__Bacteroidales.f__Rikenellaceae.g__Alistipes	0.0259221	0.0430469	0.0333484	2.05613
k__Bacteria.p__Firmicutes.c__Clostridia.o__Clostridiales.f__Oscillospiraceae.g__Oscillibacter	0.0135172	0.0137177	0.0129457	1.10052
k__Bacteria.p__Firmicutes.c__Clostridia.o__Clostridiales.f__Lachnospiraceae.g__Dorea	0.005462	0.011538	0.00843464	1.01303
k__Bacteria.p__Verrucomicrobia.c__Verrucomicrobiae.o__Verrucomicrobiales.f__Verrucomicrobiaceae.g__Akkermansia	0.00763122	0.00682241	0.00657645	1.1191
k__Bacteria.p__Bacteroidetes.c__Bacteroidia.o__Bacteroidales.f__Porphyromonadaceae.g__Barnesiella	0.00418024	0.00909197	0.00642317	0.925847
k__Bacteria.p__Bacteroidetes.c__Bacteroidia.o__Bacteroidales.f__Prevotellaceae.g__Prevotella	0.00433675	0.00691978	0.00553094	0.944718
k__Bacteria.p__Bacteroidetes.c__Bacteroidia.o__Bacteroidales.f__Porphyromonadaceae.g__Parabacteroides	-0.00076993	0.0114378	0.00525721	0.879439
k__Bacteria.p__Firmicutes.c__Clostridia.o__Clostridiales.f__Ruminococcaceae.g__Subdoligranulum	0.000171538	0.00860914	0.00449243	1.04068
k__Bacteria.p__Bacteroidetes.c__Bacteroidia.o__Bacteroidales.f__Bacteroidaceae.g__Bacteroides	0.00368323	0.00317828	0.00316982	0.998468
k__Bacteria.p__Firmicutes.c__Clostridia.o__Clostridiales.f__Ruminococcaceae.g__Faecalibacterium	0.00264564	0.00401731	0.00312851	0.919869
k__Bacteria.p__Firmicutes.c__Clostridia.o__Clostridiales.f__Lachnospiraceae.g__Roseburia	0.000219388	0.00510042	0.0024979	0.838218
k__Bacteria.p__Firmicutes.c__Clostridia.o__Clostridiales.f__Eubacteriaceae.g__Eubacterium	0.000127891	0.00455768	0.00230347	0.910152
k__Bacteria.p__Proteobacteria.c__Betaproteobacteria.o__Burkholderiales.f__Sutterellaceae.g__Sutterella	-0.000752468	0.00334053	0.00124877	0.689252
k__Bacteria.p__Firmicutes.c__Clostridia.o__Clostridiales.f__Clostridiaceae.g__Clostridium	-0.00290152	0.00313233	0.000147838	0.567012
k__Bacteria.p__Proteobacteria.c__Gammaproteobacteria.o__Enterobacteriales.f__Enterobacteriaceae.g__Escherichia	-0.00185008	0.000635947	-0.000597791	0.548365
k__Bacteria.p__Bacteroidetes.c__Bacteroidia.o__Bacteroidales.f__Porphyromonadaceae.g__Odoribacter	-0.00152235	0.000326773	-0.000613137	0.47352
k__Bacteria.p__Firmicutes.c__Clostridia.o__Clostridiales.f__Lachnospiraceae.g__Lachnospiraceae_noname	-0.00328462	-6.61081e-05	-0.00143777	0.515646
k__Bacteria.p__Firmicutes.c__Negativicutes.o__Selenomonadales.f__Veillonellaceae.g__Veillonella	-0.00178768	-0.00127184	-0.00148809	0.431477
k__Bacteria.p__Firmicutes.c__Clostridia.o__Clostridiales.f__Lachnospiraceae.g__Blautia	-0.00447855	0.000826436	-0.00162907	0.536586
k__Bacteria.p__Proteobacteria.c__Betaproteobacteria.o__Burkholderiales.f__Sutterellaceae.g__Sutterellaceae_unclassified	-0.00487853	2.72953e-05	-0.00228571	0.515473
k__Bacteria.p__Actinobacteria.c__Actinobacteria.o__Bifidobacteriales.f__Bifidobacteriaceae.g__Bifidobacterium	-0.0037052	-0.000860603	-0.00241374	0.393518
k__Bacteria.p__Proteobacteria.c__Gammaproteobacteria.o__Pasteurellales.f__Pasteurellaceae.g__Haemophilus	-0.00407906	-0.00110387	-0.00255179	0.472177

## Sheet: family_mgs_disease_varImp
	CD	CN	MeanDecreaseAccuracy	MeanDecreaseGini
k__Bacteria.p__Bacteroidetes.c__Bacteroidia.o__Bacteroidales.f__Rikenellaceae	0.0315285	0.0573713	0.0431691	2.67925
k__Bacteria.p__Firmicutes.c__Clostridia.o__Clostridiales.f__Oscillospiraceae	0.0161441	0.0214877	0.0178305	1.36956
k__Bacteria.p__Bacteroidetes.c__Bacteroidia.o__Bacteroidales.f__Porphyromonadaceae	0.003231	0.0172352	0.0102188	1.29943
k__Bacteria.p__Verrucomicrobia.c__Verrucomicrobiae.o__Verrucomicrobiales.f__Verrucomicrobiaceae	0.00741744	0.0129671	0.00970563	1.40283
k__Bacteria.p__Bacteroidetes.c__Bacteroidia.o__Bacteroidales.f__Prevotellaceae	0.00259584	0.0172236	0.00969523	1.14441
k__Bacteria.p__Firmicutes.c__Erysipelotrichia.o__Erysipelotrichales.f__Erysipelotrichaceae	0.00320328	0.0121363	0.00757814	0.949429
k__Bacteria.p__Bacteroidetes.c__Bacteroidia.o__Bacteroidales.f__Bacteroidaceae	0.00734813	0.00716234	0.00689161	1.15387
k__Bacteria.p__Firmicutes.c__Clostridia.o__Clostridiales.f__Eubacteriaceae	0.00172438	0.00901576	0.00500174	1.12077
k__Bacteria.p__Proteobacteria.c__Betaproteobacteria.o__Burkholderiales.f__Sutterellaceae	-0.00068083	0.00825821	0.00387096	1.06867
k__Bacteria.p__Firmicutes.c__Clostridia.o__Clostridiales.f__Ruminococcaceae	0.00198713	0.00160435	0.00178957	0.974189
k__Bacteria.p__Firmicutes.c__Clostridia.o__Clostridiales.f__Clostridiaceae	-0.00364965	0.00452992	0.000654604	0.735227
k__Bacteria.p__Firmicutes.c__Negativicutes.o__Selenomonadales.f__Veillonellaceae	-0.00315369	0.00377321	0.000458499	0.669374
k__Bacteria.p__Actinobacteria.c__Actinobacteria.o__Bifidobacteriales.f__Bifidobacteriaceae	-0.00426342	0.00314943	-0.000541059	0.575783
k__Bacteria.p__Actinobacteria.c__Actinobacteria.o__Coriobacteriales.f__Coriobacteriaceae	-0.00413585	0.00251915	-0.000932093	0.582291
k__Bacteria.p__Proteobacteria.c__Gammaproteobacteria.o__Pasteurellales.f__Pasteurellaceae	-0.00699364	0.00484091	-0.00106372	0.729618
k__Bacteria.p__Firmicutes.c__Clostridia.o__Clostridiales.f__Lachnospiraceae	-0.00311772	0.000242285	-0.00144109	0.780102
k__Bacteria.p__Proteobacteria.c__Gammaproteobacteria.o__Enterobacteriales.f__Enterobacteriaceae	-0.00379198	-0.00137363	-0.00256365	0.65052

[truncated: 3 more sheets: phylum_mgs_disease_varImp, module_mgs_disease_varImp, Sheet1]
