# Supplementary material for: Multi-omics differentially classify disease state and treatment outcome in pediatric Crohn’s disease
Source: Microbiome. 2018 Jan 15;6:13. doi: 10.1186/s40168-018-0398-3 (PMC5769311; doi:10.1186/s40168-018-0398-3)
Supplement: Supplementary file 5 — The most informative features in each significant dataset (XLSX 151 kb) [file 40168_2018_398_MOESM5_ESM.xlsx]

## Sheet: genus_16S_response_varImp
	NR	RS	MeanDecreaseAccuracy	MeanDecreaseGini
k__Bacteria.p__Firmicutes.c__Clostridia.o__Clostridiales.f__Veillonellaceae.g__Dialister	0.0181879	0.0190914	0.0165982	0.58391
k__Bacteria.p__Proteobacteria.c__Deltaproteobacteria.o__Desulfovibrionales.f__Desulfovibrionaceae.g__Bilophila	0.00805634	0.0163784	0.0110071	0.426588
k__Bacteria.p__Proteobacteria.c__Gammaproteobacteria.o__Pasteurellales.f__Pasteurellaceae.g__Aggregatibacter	0.0123992	0.0105332	0.0103292	0.410134
k__Bacteria.p__Bacteroidetes.c__Bacteroidia.o__Bacteroidales.f__Porphyromonadaceae.g__Parabacteroides	0.00923217	0.0120821	0.00935553	0.476943
k__Bacteria.p__Firmicutes.c__Erysipelotrichi.o__Erysipelotrichales.f__Erysipelotrichaceae.Unclassified	0.00659386	0.0100557	0.00737803	0.372281
k__Bacteria.p__Firmicutes.c__Clostridia.o__Clostridiales.f__Lachnospiraceae.g__.Ruminococcus.	0.0080461	0.00460454	0.00630699	0.330592
k__Bacteria.p__Firmicutes.c__Clostridia.o__Clostridiales.f__.Tissierellaceae..g__Parvimonas	0.00533542	0.006701	0.0053322	0.288029
k__Bacteria.p__Proteobacteria.c__Gammaproteobacteria.o__Pseudomonadales.f__Moraxellaceae.g__Acinetobacter	0.00333467	0.0070293	0.00429572	0.311229
k__Bacteria.p__Proteobacteria.c__Gammaproteobacteria.o__Pasteurellales.f__Pasteurellaceae.g__Actinobacillus	0.00467596	0.00516782	0.00421494	0.207391
k__Bacteria.p__Bacteroidetes.c__Bacteroidia.o__Bacteroidales.Unclassified.Unclassified	0.00263402	0.00641603	0.00387891	0.230612
k__Bacteria.p__Actinobacteria.c__Coriobacteriia.o__Coriobacteriales.f__Coriobacteriaceae.g__Collinsella	0.00197445	0.0070193	0.00377871	0.249305
k__Bacteria.p__Firmicutes.c__Erysipelotrichi.o__Erysipelotrichales.f__Erysipelotrichaceae.g__Holdemania	0.00367797	0.00386961	0.0033328	0.197218
k__Bacteria.p__Firmicutes.c__Clostridia.o__Clostridiales.f__Clostridiaceae.Unclassified	0.00193481	0.0037163	0.00253558	0.18216
k__Bacteria.p__Firmicutes.c__Clostridia.o__Clostridiales.f__Ruminococcaceae.g__Ruminococcus	0.00252225	0.00308136	0.00241777	0.183507
k__Bacteria.p__Firmicutes.c__Clostridia.o__Clostridiales.f__Lachnospiraceae.g__Oribacterium	0.00153747	0.00234143	0.00149719	0.122111
k__Bacteria.p__Actinobacteria.c__Actinobacteria.o__Actinomycetales.f__Micrococcaceae.g__Rothia	0.00146652	0.00163984	0.00133233	0.12879
k__Bacteria.p__Firmicutes.c__Clostridia.o__Clostridiales.f__Lachnospiraceae.g__Lachnospira	0.000490189	0.00242309	0.00130618	0.165476
k__Bacteria.p__Proteobacteria.c__Gammaproteobacteria.o__Pasteurellales.f__Pasteurellaceae.g__Haemophilus	4.60668e-05	0.00302303	0.0011917	0.191025
k__Bacteria.p__Firmicutes.c__Clostridia.o__Clostridiales.f__Lachnospiraceae.g__Dorea	0.000968237	0.00110489	0.000794643	0.186253
k__Bacteria.p__Bacteroidetes.c__Bacteroidia.o__Bacteroidales.f__.Odoribacteraceae..g__Odoribacter	1.16655e-05	0.0020448	0.000779724	0.12223
k__Bacteria.p__Firmicutes.c__Clostridia.o__Clostridiales.f__Lachnospiraceae.g__Moryella	0.000658268	0.00100323	0.000653784	0.101924
k__Bacteria.p__Firmicutes.c__Bacilli.o__Lactobacillales.f__Aerococcaceae.Unclassified	0.00100133	0.000279972	0.000614423	0.0861466
k__Bacteria.p__Firmicutes.c__Clostridia.o__Clostridiales.f__Lachnospiraceae.g__Roseburia	0.000149747	0.00142986	0.000602837	0.167003
k__Bacteria.p__Firmicutes.c__Bacilli.o__Gemellales.f__Gemellaceae.g__Gemella	0.000863009	0.000629937	0.000560857	0.0952833
k__Bacteria.p__Proteobacteria.c__Betaproteobacteria.o__Burkholderiales.f__Oxalobacteraceae.g__Janthinobacterium	0.000948239	0.000488285	0.000519035	0.130031
k__Bacteria.p__Actinobacteria.c__Actinobacteria.o__Actinomycetales.f__Actinomycetaceae.g__Actinomyces	9.16575e-05	0.000651602	0.0003629	0.108535
k__Bacteria.p__Bacteroidetes.c__Bacteroidia.o__Bacteroidales.f__Bacteroidaceae.g__Bacteroides	0.00098752	-0.0010299	0.000210856	0.115128
k__Bacteria.p__Firmicutes.c__Clostridia.o__Clostridiales.f__Lachnospiraceae.g__Coprococcus	-0.000108323	0.000291638	6.08669e-05	0.0498635
k__Bacteria.p__Firmicutes.c__Erysipelotrichi.o__Erysipelotrichales.f__Erysipelotrichaceae.g__.Eubacterium.	-2.16645e-05	0.000244976	-3.44807e-05	0.0591948
k__Bacteria.p__Bacteroidetes.c__Bacteroidia.o__Bacteroidales.f__.Barnesiellaceae..Unclassified	-0.000216883	0.000374963	-4.73762e-05	0.0725548
k__Bacteria.p__Proteobacteria.c__Alphaproteobacteria.o__Rhizobiales.Unclassified.Unclassified	-0.000208313	0.000418292	-6.87233e-05	0.0866411
k__Bacteria.p__Actinobacteria.c__Coriobacteriia.o__Coriobacteriales.f__Coriobacteriaceae.g__Eggerthella	-0.000279972	7.83255e-05	-0.000107608	0.0483493
k__Bacteria.p__Actinobacteria.c__Actinobacteria.o__Bifidobacteriales.f__Bifidobacteriaceae.g__Bifidobacterium	-0.00124964	0.000828251	-0.000255014	0.112706
k__Bacteria.p__Fusobacteria.c__Fusobacteriia.o__Fusobacteriales.f__Fusobacteriaceae.g__Fusobacterium	-0.000819918	-0.000218312	-0.000261799	0.124289
k__Bacteria.p__Bacteroidetes.c__Bacteroidia.o__Bacteroidales.f__.Odoribacteraceae..g__Butyricimonas	-0.000359964	-0.000130701	-0.000304731	0.0773402
k__Bacteria.p__Firmicutes.c__Clostridia.o__Clostridiales.f__Peptostreptococcaceae.Unclassified	-0.000659934	-0.000156651	-0.000337744	0.0570321
k__Bacteria.p__Proteobacteria.c__Betaproteobacteria.o__Burkholderiales.f__Oxalobacteraceae.g__Herbaspirillum	-0.000394961	-0.000501617	-0.000489237	0.0709354
k__Bacteria.p__Firmicutes.c__Clostridia.o__Clostridiales.f__Lachnospiraceae.g__Blautia	-0.000998234	-5.3328e-05	-0.000503918	0.0736711
k__Bacteria.p__Firmicutes.c__Clostridia.o__Clostridiales.Unclassified.Unclassified	-0.000960856	0.000208313	-0.000567562	0.188623
k__Bacteria.p__Verrucomicrobia.c__Verrucomicrobiae.o__Verrucomicrobiales.f__Verrucomicrobiaceae.g__Akkermansia	-0.000659934	-0.000454955	-0.000612161	0.0852156
k__Bacteria.p__Proteobacteria.c__Betaproteobacteria.o__Burkholderiales.f__Burkholderiaceae.g__Burkholderia	-0.000884912	-0.000428291	-0.000726356	0.0501288
k__Bacteria.p__Firmicutes.c__Clostridia.o__Clostridiales.f__Clostridiaceae.g__Clostridium	-0.000196647	-0.00154151	-0.0007752	0.0606514
k__Bacteria.p__Bacteroidetes.c__Bacteroidia.o__Bacteroidales.f__Rikenellaceae.Unclassified	-0.00211788	0.000359964	-0.000814879	0.115708
k__Bacteria.p__Firmicutes.c__Clostridia.o__Clostridiales.f__Veillonellaceae.g__Veillonella	-0.000953476	-0.000739926	-0.000816383	0.0808385
k__Bacteria.p__Firmicutes.c__Clostridia.o__Clostridiales.f__.Mogibacteriaceae..Unclassified	-0.000932764	-0.00039996	-0.000821823	0.0633296
k__Bacteria.p__Proteobacteria.c__Alphaproteobacteria.o__RF32.Unclassified.Unclassified	-0.000570895	-0.00146819	-0.000845312	0.0479022
k__Bacteria.p__Proteobacteria.c__Gammaproteobacteria.o__Enterobacteriales.f__Enterobacteriaceae.Unclassified	-0.000724094	-0.00132487	-0.000900902	0.0632745
k__Bacteria.p__Firmicutes.c__Erysipelotrichi.o__Erysipelotrichales.f__Erysipelotrichaceae.g__Bulleidia	-0.000948239	-0.00117655	-0.00106243	0.0670809
k__Bacteria.p__Firmicutes.c__Bacilli.o__Lactobacillales.f__Streptococcaceae.g__Streptococcus	-0.00122488	-0.00126987	-0.00122984	0.0641561
k__Bacteria.p__Firmicutes.c__Clostridia.o__Clostridiales.f__Ruminococcaceae.g__Oscillospira	-0.00121916	-0.0016565	-0.00125908	0.0622638
k__Bacteria.p__Firmicutes.c__Clostridia.o__Clostridiales.f__Ruminococcaceae.Unclassified	-0.00177149	-0.00106489	-0.00133832	0.0873843
k__Bacteria.p__Firmicutes.c__Clostridia.o__Clostridiales.f__Lachnospiraceae.Unclassified	-0.00107323	-0.00191814	-0.00138296	0.0534505
k__Bacteria.p__Firmicutes.c__Clostridia.o__Clostridiales.f__Veillonellaceae.g__Phascolarctobacterium	-0.00166745	-0.000939906	-0.00138954	0.0756494
k__Bacteria.p__Proteobacteria.c__Betaproteobacteria.o__Burkholderiales.f__Alcaligenaceae.g__Sutterella	-0.0012882	-0.0016665	-0.0014566	0.0789302
k__Bacteria.p__Firmicutes.c__Bacilli.o__Lactobacillales.Unclassified.Unclassified	-0.00149771	-0.00172149	-0.00157076	0.0673997
k__Bacteria.p__Firmicutes.c__Clostridia.o__Clostridiales.f__Ruminococcaceae.g__Faecalibacterium	-0.00137843	-0.00281639	-0.00185668	0.0807835

## Sheet: family_16S_response_varImp
	NR	RS	MeanDecreaseAccuracy	MeanDecreaseGini
k__Bacteria.p__Proteobacteria.c__Deltaproteobacteria.o__Desulfovibrionales.f__Desulfovibrionaceae	0.0298139	0.0395284	0.0307629	0.829378
k__Bacteria.p__Bacteroidetes.c__Bacteroidia.o__Bacteroidales.f__Porphyromonadaceae	0.0248139	0.0329534	0.0257776	0.948922
k__Bacteria.p__Firmicutes.c__Clostridia.o__Clostridiales.Unclassified	0.00778589	0.0116272	0.00831754	0.394373
k__Bacteria.p__Bacteroidetes.c__Bacteroidia.o__Bacteroidales.f__Bacteroidaceae	0.00458549	0.00585108	0.00462128	0.344636
k__Bacteria.p__Bacteroidetes.c__Bacteroidia.o__Bacteroidales.f__Rikenellaceae	0.00151152	0.00537613	0.00258811	0.309559
k__Bacteria.p__Proteobacteria.c__Gammaproteobacteria.o__Pasteurellales.f__Pasteurellaceae	0.00281734	0.00286638	0.00248892	0.318908
k__Bacteria.p__Firmicutes.c__Clostridia.o__Clostridiales.f__.Tissierellaceae.	0.00242976	0.00322634	0.00246677	0.228854
k__Bacteria.p__Actinobacteria.c__Actinobacteria.o__Bifidobacteriales.f__Bifidobacteriaceae	0.00160413	0.00384795	0.0023279	0.287401
k__Bacteria.p__Actinobacteria.c__Actinobacteria.o__Actinomycetales.f__Micrococcaceae	0.00247309	0.0026364	0.00229334	0.189943
k__Bacteria.p__Firmicutes.c__Bacilli.o__Lactobacillales.f__Aerococcaceae	0.00220407	0.00285971	0.00217871	0.182705
k__Bacteria.p__Actinobacteria.c__Coriobacteriia.o__Coriobacteriales.f__Coriobacteriaceae	0.00116393	0.00326705	0.00208678	0.250471
k__Bacteria.p__Bacteroidetes.c__Bacteroidia.o__Bacteroidales.Unclassified	0.00127035	0.00354465	0.00198484	0.325644
k__Bacteria.p__Proteobacteria.c__Alphaproteobacteria.o__Rhizobiales.Unclassified	0.00192957	0.00213645	0.00184815	0.197694
k__Bacteria.p__Firmicutes.c__Clostridia.o__Clostridiales.f__Peptostreptococcaceae	0.000836583	0.00290471	0.00146204	0.190736
k__Bacteria.p__Firmicutes.c__Erysipelotrichi.o__Erysipelotrichales.f__Erysipelotrichaceae	0.00100347	0.00147152	0.0012127	0.312657
k__Bacteria.p__Proteobacteria.c__Betaproteobacteria.o__Burkholderiales.f__Comamonadaceae	0.0010249	0.00126487	0.000824838	0.199781
k__Bacteria.p__Proteobacteria.c__Gammaproteobacteria.o__Pseudomonadales.f__Moraxellaceae	0.00115155	-5.16615e-05	0.000355163	0.276875
k__Bacteria.p__Bacteroidetes.c__Bacteroidia.o__Bacteroidales.f__.Odoribacteraceae.	-0.00022224	0.000426624	2.70608e-05	0.197845
k__Bacteria.p__Firmicutes.c__Clostridia.o__Clostridiales.f__Lachnospiraceae	-7.14214e-05	-0.000916575	-0.000606119	0.17745
k__Bacteria.p__Fusobacteria.c__Fusobacteriia.o__Fusobacteriales.f__Fusobacteriaceae	-0.00135356	-0.000163317	-0.000679932	0.199029
k__Bacteria.p__Actinobacteria.c__Actinobacteria.o__Actinomycetales.f__Actinomycetaceae	-0.00159079	0.000213074	-0.000830631	0.15026
k__Bacteria.p__Proteobacteria.c__Betaproteobacteria.o__Burkholderiales.f__Burkholderiaceae	-0.00100014	-0.000644936	-0.000881618	0.109716
k__Bacteria.p__Verrucomicrobia.c__Verrucomicrobiae.o__Verrucomicrobiales.f__Verrucomicrobiaceae	-0.00196004	-0.000211646	-0.00107065	0.124875
k__Bacteria.p__Firmicutes.c__Bacilli.o__Gemellales.f__Gemellaceae	-0.00130915	-0.000309969	-0.00107612	0.127292
k__Bacteria.p__Firmicutes.c__Clostridia.o__Clostridiales.f__Clostridiaceae	-0.00118679	-0.000791588	-0.00107898	0.0884851
k__Bacteria.p__Proteobacteria.c__Betaproteobacteria.o__Burkholderiales.f__Oxalobacteraceae	-0.00137082	-0.00147652	-0.00133427	0.112113
k__Bacteria.p__Proteobacteria.c__Alphaproteobacteria.o__RF32.Unclassified	-0.00121	-0.00192243	-0.00142744	0.112888
k__Bacteria.p__Firmicutes.c__Clostridia.o__Clostridiales.f__.Mogibacteriaceae.	-0.00194671	-0.000911576	-0.0015135	0.110783
k__Bacteria.p__Bacteroidetes.c__Bacteroidia.o__Bacteroidales.f__.Barnesiellaceae.	-0.00201492	-0.00175149	-0.00173589	0.146276
k__Bacteria.p__Firmicutes.c__Bacilli.o__Lactobacillales.f__Streptococcaceae	-0.00239976	-0.00147319	-0.00183712	0.126298
k__Bacteria.p__Firmicutes.c__Clostridia.o__Clostridiales.f__Ruminococcaceae	-0.00107775	-0.00432123	-0.00208455	0.137213
k__Bacteria.p__Firmicutes.c__Bacilli.o__Lactobacillales.Unclassified	-0.00353786	-0.000803253	-0.00211209	0.142772
k__Bacteria.p__Proteobacteria.c__Betaproteobacteria.o__Burkholderiales.f__Alcaligenaceae	-0.00256046	-0.00228215	-0.00218474	0.17227
k__Bacteria.p__Firmicutes.c__Clostridia.o__Clostridiales.f__Veillonellaceae	-0.003358	-0.00277306	-0.00288539	0.216876
k__Bacteria.p__Proteobacteria.c__Gammaproteobacteria.o__Enterobacteriales.f__Enterobacteriaceae	-0.00329062	-0.00266307	-0.00294467	0.148139

## Sheet: order_16S_response_varImp
	NR	RS	MeanDecreaseAccuracy	MeanDecreaseGini
k__Bacteria.p__Firmicutes.c__Erysipelotrichi.o__Erysipelotrichales	0.0380735	0.0527823	0.0412308	1.24649
k__Bacteria.p__Proteobacteria.c__Deltaproteobacteria.o__Desulfovibrionales	0.024029	0.0392527	0.0279911	0.875286
k__Bacteria.p__Proteobacteria.c__Gammaproteobacteria.o__Pseudomonadales	0.0120138	0.00908742	0.00906649	0.737635
k__Bacteria.p__Actinobacteria.c__Coriobacteriia.o__Coriobacteriales	0.00854046	0.0103723	0.00862525	0.635525
k__Bacteria.p__Proteobacteria.c__Gammaproteobacteria.o__Pasteurellales	0.00976164	0.00648768	0.00811559	0.52708
k__Bacteria.p__Bacteroidetes.c__Flavobacteriia.o__Flavobacteriales	0.00539517	0.00717785	0.00505668	0.443582
k__Bacteria.p__Firmicutes.c__Bacilli.o__Gemellales	0.00285614	0.00572609	0.00372677	0.433139
k__Bacteria.p__Actinobacteria.c__Actinobacteria.o__Bifidobacteriales	0.00196814	0.00206979	0.00218871	0.363696
k__Bacteria.p__Actinobacteria.c__Actinobacteria.o__Actinomycetales	0.00128463	0.00461025	0.00212122	0.469577
k__Bacteria.p__Bacteroidetes.c__Bacteroidia.o__Bacteroidales	-0.000942525	0.00569776	0.00163999	0.375455
k__Bacteria.p__Firmicutes.c__Clostridia.o__Clostridiales	-0.000234977	0.00210646	0.000817934	0.318108
k__Bacteria.p__Proteobacteria.c__Alphaproteobacteria.o__Rhizobiales	-0.000537327	0.00050495	-0.000175621	0.231084
k__Bacteria.p__Proteobacteria.c__Gammaproteobacteria.o__Enterobacteriales	-0.000358298	-0.00317135	-0.00125741	0.234794
k__Bacteria.p__Verrucomicrobia.c__Verrucomicrobiae.o__Verrucomicrobiales	-0.0026314	0.000624938	-0.00145335	0.22516
k__Bacteria.p__Proteobacteria.c__Alphaproteobacteria.o__RF32	-0.00291209	-0.00119655	-0.0020313	0.173898
k__Bacteria.p__Proteobacteria.c__Betaproteobacteria.o__Burkholderiales	-0.00490713	-0.0019648	-0.00279444	0.296908
k__Bacteria.p__Firmicutes.c__Bacilli.o__Lactobacillales	-0.00272806	-0.00415958	-0.00313932	0.373927
k__Bacteria.p__Fusobacteria.c__Fusobacteriia.o__Fusobacteriales	-0.00681218	-0.00561944	-0.00552163	0.427429

## Sheet: class_16S_response_varImp
	NR	RS	MeanDecreaseAccuracy	MeanDecreaseGini
k__Bacteria.p__Firmicutes.c__Erysipelotrichi	0.0918288	0.101919	0.0862904	2.23047
k__Bacteria.p__Proteobacteria.c__Deltaproteobacteria	0.02411	0.0509482	0.0328966	1.01418
k__Bacteria.p__Bacteroidetes.c__Flavobacteriia	0.00661517	0.0166781	0.009696	0.630175
k__Bacteria.p__Actinobacteria.c__Coriobacteriia	0.00674111	0.00877412	0.00724572	0.746819
k__Bacteria.p__Actinobacteria.c__Actinobacteria	0.000110941	0.00799753	0.00323857	0.494228
k__Bacteria.p__Bacteroidetes.c__Bacteroidia	0.000268664	0.00582418	0.00241396	0.464901
k__Bacteria.p__Firmicutes.c__Clostridia	0.000688026	0.000268307	0.000532645	0.370626
k__Bacteria.p__Fusobacteria.c__Fusobacteriia	-0.00437694	0.00575109	-0.000561405	0.609488
k__Bacteria.p__Verrucomicrobia.c__Verrucomicrobiae	-0.00453931	0.00349298	-0.000900664	0.356232
k__Bacteria.p__Proteobacteria.c__Betaproteobacteria	-0.00665624	0.00159175	-0.00218204	0.384526
k__Bacteria.p__Proteobacteria.c__Gammaproteobacteria	-0.00205051	-0.00323801	-0.00226827	0.296341
k__Bacteria.p__Proteobacteria.c__Alphaproteobacteria	-0.00641603	-0.0022981	-0.00437048	0.279526
k__Bacteria.p__Firmicutes.c__Bacilli	-0.00593512	-0.0070093	-0.00590461	0.509514

## Sheet: strain_mgs_response_varImp
	NR	RS	MeanDecreaseAccuracy	MeanDecreaseGini
k__Bacteria.p__Bacteroidetes.c__Bacteroidia.o__Bacteroidales.f__Porphyromonadaceae.g__Parabacteroides.s__Parabacteroides_merdae.t__Parabacteroides_merdae_unclassified	0.0209964	0.0224528	0.0195142	0.851492
k__Bacteria.p__Proteobacteria.c__Betaproteobacteria.o__Burkholderiales.f__Sutterellaceae.g__Sutterella.s__Sutterella_wadsworthensis.t__Sutterella_wadsworthensis_unclassified	0.018896	0.0211212	0.0175887	0.742966
k__Bacteria.p__Firmicutes.c__Clostridia.o__Clostridiales.f__Lachnospiraceae.g__Lachnospiraceae_noname.s__Lachnospiraceae_bacterium_3_1_46FAA.t__GCF_000209405	0.0155361	0.0142802	0.0132662	0.568665
k__Bacteria.p__Bacteroidetes.c__Bacteroidia.o__Bacteroidales.f__Porphyromonadaceae.g__Barnesiella.s__Barnesiella_intestinihominis.t__GCF_000296465	0.0156475	0.0132287	0.0124605	0.592466
k__Bacteria.p__Proteobacteria.c__Gammaproteobacteria.o__Pasteurellales.f__Pasteurellaceae.g__Haemophilus.s__Haemophilus_parainfluenzae.t__Haemophilus_parainfluenzae_unclassified	0.0106125	0.0113322	0.00968166	0.562821
k__Bacteria.p__Firmicutes.c__Clostridia.o__Clostridiales.f__Ruminococcaceae.g__Faecalibacterium.s__Faecalibacterium_prausnitzii.t__Faecalibacterium_prausnitzii_unclassified	0.00845534	0.00700263	0.00789909	0.367315
k__Bacteria.p__Bacteroidetes.c__Bacteroidia.o__Bacteroidales.f__Bacteroidaceae.g__Bacteroides.s__Bacteroides_uniformis.t__Bacteroides_uniformis_unclassified	0.00777708	0.00517044	0.00589782	0.408943
k__Bacteria.p__Bacteroidetes.c__Bacteroidia.o__Bacteroidales.f__Rikenellaceae.g__Alistipes.s__Alistipes_finegoldii.t__GCF_000265365	0.0057011	0.003328	0.00405004	0.398974
k__Bacteria.p__Bacteroidetes.c__Bacteroidia.o__Bacteroidales.f__Bacteroidaceae.g__Bacteroides.s__Bacteroides_thetaiotaomicron.t__Bacteroides_thetaiotaomicron_unclassified	0.00581763	0.00232977	0.00361583	0.518132
k__Bacteria.p__Firmicutes.c__Clostridia.o__Clostridiales.f__Eubacteriaceae.g__Eubacterium.s__Eubacterium_rectale.t__Eubacterium_rectale_unclassified	0.00363118	0.00265307	0.0027706	0.292549
k__Bacteria.p__Bacteroidetes.c__Bacteroidia.o__Bacteroidales.f__Bacteroidaceae.g__Bacteroides.s__Bacteroides_dorei.t__Bacteroides_dorei_unclassified	0.00376343	0.00273806	0.00276207	0.428889
k__Bacteria.p__Firmicutes.c__Clostridia.o__Clostridiales.f__Lachnospiraceae.g__Lachnospiraceae_noname.s__Lachnospiraceae_bacterium_8_1_57FAA.t__GCF_000185545	0.0059994	-3.90437e-05	0.00244765	0.406906
k__Bacteria.p__Bacteroidetes.c__Bacteroidia.o__Bacteroidales.f__Rikenellaceae.g__Alistipes.s__Alistipes_putredinis.t__GCF_000154465	0.00386795	0.00134153	0.00239432	0.355685
k__Bacteria.p__Firmicutes.c__Clostridia.o__Clostridiales.f__Lachnospiraceae.g__Blautia.s__Ruminococcus_torques.t__Ruminococcus_torques_unclassified	0.00170102	0.00196314	0.00172463	0.347137
k__Bacteria.p__Proteobacteria.c__Gammaproteobacteria.o__Enterobacteriales.f__Enterobacteriaceae.g__Escherichia.s__Escherichia_coli.t__Escherichia_coli_unclassified	0.000745164	-0.000601607	0.000288301	0.216285
k__Bacteria.p__Bacteroidetes.c__Bacteroidia.o__Bacteroidales.f__Bacteroidaceae.g__Bacteroides.s__Bacteroides_caccae.t__Bacteroides_caccae_unclassified	-0.00147592	-0.00279472	-0.00179486	0.239937
k__Bacteria.p__Firmicutes.c__Clostridia.o__Clostridiales.f__Lachnospiraceae.g__Blautia.s__Ruminococcus_gnavus.t__Ruminococcus_gnavus_unclassified	-0.000470667	-0.00443884	-0.0019852	0.187732
k__Bacteria.p__Bacteroidetes.c__Bacteroidia.o__Bacteroidales.f__Bacteroidaceae.g__Bacteroides.s__Bacteroides_ovatus.t__Bacteroides_ovatus_unclassified	-0.0042197	-0.000689931	-0.00246642	0.190596
k__Bacteria.p__Bacteroidetes.c__Bacteroidia.o__Bacteroidales.f__Bacteroidaceae.g__Bacteroides.s__Bacteroides_fragilis.t__Bacteroides_fragilis_unclassified	-0.00255653	-0.00285805	-0.0026365	0.125313
k__Bacteria.p__Firmicutes.c__Clostridia.o__Clostridiales.f__Clostridiaceae.g__Clostridium.s__Clostridium_symbiosum.t__Clostridium_symbiosum_unclassified	-0.00299065	-0.00402126	-0.00305383	0.135496
k__Bacteria.p__Bacteroidetes.c__Bacteroidia.o__Bacteroidales.f__Porphyromonadaceae.g__Parabacteroides.s__Parabacteroides_distasonis.t__Parabacteroides_distasonis_unclassified	-0.00479452	-0.00125987	-0.00320012	0.297784
k__Bacteria.p__Bacteroidetes.c__Bacteroidia.o__Bacteroidales.f__Bacteroidaceae.g__Bacteroides.s__Bacteroides_vulgatus.t__Bacteroides_vulgatus_unclassified	-0.00564694	-0.00427291	-0.00450515	0.159288

## Sheet: genus_mgs_response_varImp
	NR	RS	MeanDecreaseAccuracy	MeanDecreaseGini
k__Bacteria.p__Bacteroidetes.c__Bacteroidia.o__Bacteroidales.f__Porphyromonadaceae.g__Parabacteroides	0.0460433	0.043434	0.0411858	1.23024
k__Bacteria.p__Bacteroidetes.c__Bacteroidia.o__Bacteroidales.f__Bacteroidaceae.g__Bacteroides	0.0179298	0.0226913	0.0189172	0.856675
k__Bacteria.p__Firmicutes.c__Clostridia.o__Clostridiales.f__Lachnospiraceae.g__Lachnospiraceae_noname	0.0184946	0.0104173	0.0144836	0.795862
k__Bacteria.p__Firmicutes.c__Clostridia.o__Clostridiales.f__Ruminococcaceae.g__Faecalibacterium	0.00991591	0.00892244	0.00877244	0.470844
k__Bacteria.p__Firmicutes.c__Clostridia.o__Clostridiales.f__Peptostreptococcaceae.g__Peptostreptococcaceae_noname	0.00939454	0.00708358	0.00796578	0.553318
k__Bacteria.p__Bacteroidetes.c__Bacteroidia.o__Bacteroidales.f__Rikenellaceae.g__Alistipes	0.00728641	0.00427791	0.00557401	0.443555
k__Bacteria.p__Firmicutes.c__Clostridia.o__Clostridiales.f__Lachnospiraceae.g__Roseburia	0.00566348	0.00404626	0.0045724	0.334905
k__Bacteria.p__Proteobacteria.c__Betaproteobacteria.o__Burkholderiales.f__Sutterellaceae.g__Sutterella	0.00562325	0.00354131	0.00453094	0.376654
k__Bacteria.p__Actinobacteria.c__Actinobacteria.o__Coriobacteriales.f__Coriobacteriaceae.g__Eggerthella	0.00572348	0.00260974	0.00387346	0.321071
k__Bacteria.p__Bacteroidetes.c__Bacteroidia.o__Bacteroidales.f__Porphyromonadaceae.g__Barnesiella	0.00527709	-0.00106989	0.00241845	0.373594
k__Bacteria.p__Actinobacteria.c__Actinobacteria.o__Bifidobacteriales.f__Bifidobacteriaceae.g__Bifidobacterium	0.00296875	0.00219145	0.00240179	0.36019
k__Bacteria.p__Firmicutes.c__Clostridia.o__Clostridiales.f__Lachnospiraceae.g__Blautia	-0.000403531	0.000246642	0.000564031	0.346243
k__Bacteria.p__Proteobacteria.c__Gammaproteobacteria.o__Pasteurellales.f__Pasteurellaceae.g__Haemophilus	0.00103752	-0.0016665	-9.13004e-05	0.286069
k__Bacteria.p__Proteobacteria.c__Gammaproteobacteria.o__Enterobacteriales.f__Enterobacteriaceae.g__Escherichia	-0.000207122	-0.000367344	-0.000361941	0.321005
k__Bacteria.p__Firmicutes.c__Negativicutes.o__Selenomonadales.f__Veillonellaceae.g__Veillonella	0.000874436	-0.00191481	-0.000393611	0.217372
k__Bacteria.p__Proteobacteria.c__Betaproteobacteria.o__Burkholderiales.f__Sutterellaceae.g__Sutterellaceae_unclassified	0.000403769	-0.00224978	-0.000502251	0.201194
k__Bacteria.p__Firmicutes.c__Clostridia.o__Clostridiales.f__Ruminococcaceae.g__Subdoligranulum	-0.00204813	-0.00159222	-0.00157507	0.274486
k__Bacteria.p__Firmicutes.c__Clostridia.o__Clostridiales.f__Clostridiaceae.g__Clostridium	-0.00215395	-0.00241476	-0.00170194	0.223951
k__Bacteria.p__Firmicutes.c__Clostridia.o__Clostridiales.f__Eubacteriaceae.g__Eubacterium	-0.00115774	-0.00345299	-0.00199087	0.192694
k__Bacteria.p__Firmicutes.c__Clostridia.o__Clostridiales.f__Lachnospiraceae.g__Dorea	-0.000639936	-0.00461121	-0.00203543	0.214566

## Sheet: class_mgs_response_varImp
	NR	RS	MeanDecreaseAccuracy	MeanDecreaseGini
k__Bacteria.p__Actinobacteria.c__Actinobacteria	0.0088234	0.0276308	0.0151851	1.4681
k__Viruses.p__Viruses_noname.c__Viruses_noname	0.00821037	0.0186281	0.0113631	1.35729
k__Bacteria.p__Bacteroidetes.c__Bacteroidia	0.00804039	-0.00680289	0.00161321	1.57976
k__Bacteria.p__Proteobacteria.c__Betaproteobacteria	-0.00835643	0.00252975	-0.00397761	1.05827
k__Bacteria.p__Firmicutes.c__Negativicutes	-0.0121594	0.00244047	-0.00634222	1.02173
k__Bacteria.p__Proteobacteria.c__Gammaproteobacteria	-0.0122079	-0.00355583	-0.00729241	1.0222
k__Bacteria.p__Firmicutes.c__Clostridia	-0.0143874	-0.0157496	-0.0141841	0.885135

## Sheet: KO_mgs_response_varImp
	NR	RS	MeanDecreaseAccuracy	MeanDecreaseGini
K02954	0.00322688	0.00399202	0.0035643	0.0696432
K07259	0.00372588	0.00339321	0.00351994	0.0718478
K07793	0.00299401	0.00365935	0.00320312	0.0717676
K07386	0.00332668	0.00316035	0.0031746	0.0554904
K12344	0.00206254	0.00339321	0.00239996	0.088842
K06867	0.00199601	0.00249501	0.00220987	0.0875427
K02619	0.00156354	0.00399202	0.00216709	0.0596141
K01144	0.00182967	0.00272788	0.00211482	0.0934656
K07238	0.00256154	0.00249501	0.00206729	0.0483512
K03800	0.00182967	0.00166334	0.00186294	0.0488483
K04516	0.00199601	0.00149701	0.00171086	0.0642208
K00949	0.0011976	0.00182967	0.00144156	0.0312708
K03798	0.00133067	0.00266134	0.00136869	0.0505148
K08999	0.00166334	0.00116434	0.00136869	0.0462567
K01487	0.00133067	0.00133067	0.00133067	0.0259639
K03502	0.000998004	0.00299401	0.00133067	0.0271568
K07124	0.00239521	0.00116434	0.00129741	0.0232868
K01239	0.000898204	0.00199601	0.00123562	0.0563872
K02067	0.000898204	0.00199601	0.00123562	0.0283625
K07010	0.000898204	0.00199601	0.00123562	0.0613517
K04761	0.000898204	0.00166334	0.00116434	0.0276971
K01212	0.00133067	0.000998004	0.00114058	0.0450654
K02572	0.000332668	0.00249501	0.00109305	0.05241
K02390	0.00166334	0.000798403	0.00106929	0.0288312
K03549	0.00266134	0.000665336	0.00106454	0.00697019
K01523	0.000998004	0.00106454	0.00101385	0.0314482
K03719	0.000784146	0.00166334	0.00101385	0.039033
K02066	0.000898204	0.000998004	0.000998004	0.056354
K03287	0.00166334	0.000499002	0.00096949	0.0267402
K03525	0.00116434	0.000665336	0.00095048	0.0127537
K07284	0.000998004	0.000898204	0.000942559	0.033045
K00560	0.000665336	0.00133067	0.000914837	0.038523
K01633	0.00116434	0.000665336	0.000914837	0.0143378
K03216	0.000998004	0.00139721	0.000902956	0.0362911
K00677	0.00133067	0.000399202	0.000898204	0.0239014
K03284	0.000798403	0.000998004	0.000887115	0.0159681
K07584	0.000798403	0.000998004	0.000855432	0.0141132
K09768	0.000998004	0.000665336	0.000855432	0.0311599
K00275	0.000998004	0.000665336	0.000798403	0.0135839
K02412	0.00199601	0.000499002	0.000798403	0.0144156
K02453	0.000665336	0.000998004	0.000798403	0.0114317
K02494	0.000665336	0.000998004	0.000798403	0.00675572
K03410	0.00199601	0.000499002	0.000798403	0.00332668
K03430	0.000665336	0.000998004	0.000798403	0.0319361
K03610	0.000665336	0.000998004	0.000798403	0.0114317
K07154	0.000665336	0.000998004	0.000798403	0.0143713
K09858	0.000998004	0.000665336	0.000798403	0.00359281
K11381	0.000998004	0.000665336	0.000798403	0.0177423
K07737	0.000399202	0.00116434	0.000784146	0.00714127
K01839	0.000798403	0.000665336	0.000748503	0.00368494
K01447	0.000499002	0.000665336	0.00073187	0.0124776
K03978	0.000133067	0.00199601	0.000665336	0.0137658
K00343	0.000399202	0.00199601	0.000665336	0.0141938
K00766	0.000665336	0.000665336	0.000665336	0.0149035
K01579	0.000499002	0.000998004	0.000665336	0.0411147
K01623	0.000998004	0.000499002	0.000665336	0.00598802
K01754	0.000399202	0.00199601	0.000665336	0.0210246
K02410	0.000499002	0.000998004	0.000665336	0.00365935
K02750	0.000399202	0.00199601	0.000665336	0.0141938
K06155	0.000998004	0.000499002	0.000665336	0.0159681
K06167	0.000499002	0.000998004	0.000665336	0.00998004
K06921	0.000665336	0.000665336	0.000665336	0.0143713
K07078	0.000399202	0.00199601	0.000665336	0.0425926
K07250	0.00199601	0.000399202	0.000665336	0.0234452
K07641	0.000665336	0.000665336	0.000665336	0.01599
K08300	0.000499002	0.000998004	0.000665336	0.0255489
K12684	0.000998004	0.000499002	0.000665336	0.00362911
K13292	0.000665336	0.000665336	0.000665336	0.0135839
K00912	0.00106454	0	0.000582169	0.0250576
K01805	0.000499002	0.000665336	0.000570288	0.0254683
K02050	0	0.000998004	0.000570288	0.00359281
K02316	0.000499002	0.000665336	0.000570288	0.0135839
K02909	0.000499002	0.000665336	0.000570288	0.0062098
K03812	0.000499002	0.000665336	0.000570288	0.0113551
K05837	0.000399202	0.000998004	0.000570288	0.0300813
K06079	0.000399202	0.000998004	0.000570288	0.0141938
K06178	0.000499002	0.000665336	0.000570288	0.00598802
K06872	0.000166334	0.000998004	0.000570288	0.0761968
K07037	0.000499002	0.000665336	0.000570288	0.00359281
K07444	0.000665336	0.000499002	0.000570288	0.0316124
K09758	0.00083167	0.000565536	0.000570288	0.0611222
K12058	0.000499002	0.000665336	0.000570288	0.00903244
K12941	0.000332668	0.000499002	0.000554447	0.0156098
K01235	0.000499002	0.000665336	0.000548902	0.0465701
K00014	0.000499002	0.000499002	0.000499002	0.0134176
K00058	0.000499002	0.000499002	0.000499002	0.0141132
K01192	0.000399202	0.000665336	0.000499002	0.0290974
K01269	0.000499002	0.000499002	0.000499002	0.0179641
K01654	0.000332668	0.000998004	0.000499002	0.0135839
K01834	0.000665336	0.000399202	0.000499002	0.00342173
K02109	0.000399202	0.000665336	0.000499002	0.00342173
K03544	0.000332668	0.000998004	0.000499002	0.035041
K09789	0.000399202	0.000665336	0.000499002	0.0114317
K11107	0.000499002	0.000499002	0.000499002	0.0179641
K00625	0.000499002	0.000399202	0.000443557	0.0110889
K01552	0	0.00133067	0.000443557	0.00349301
K01625	0.000399202	0.000499002	0.000443557	0.00359281
K01950	0.000332668	0.000665336	0.000443557	0.00354846
K02071	0.000399202	0.000499002	0.000443557	0.0273231
K06281	0.000399202	0.000499002	0.000443557	0.0179641
K07025	0.000399202	0.000499002	0.000443557	0.02508
K07220	0.000499002	0.000399202	0.000443557	0.0144156
K00290	0.000499002	0	0.000399202	0.00362911
K00425	0	0.000998004	0.000399202	0.00359281
K00554	0.000665336	0	0.000399202	0.0375169
K00634	0.000499002	0	0.000399202	0.00653239
K00833	0.000399202	0	0.000399202	0.00912461
K01026	0	0.000499002	0.000399202	0.00349301
K01101	0.000499002	0	0.000399202	0.0141132
K02200	0	0.000665336	0.000399202	0.00319361
K02313	0	0.000998004	0.000399202	0.00653239
K02986	0	0.000998004	0.000399202	0.0062098
K03551	0.000499002	0	0.000399202	0.00359281
K04079	0.000665336	0	0.000399202	0.00349301
K07033	0.000998004	0	0.000399202	0.0103212
K07112	0	0.000665336	0.000399202	0.0125463
K07183	0	0.000998004	0.000399202	0.0143016
K07491	0	0.000499002	0.000399202	0.00570288
K07503	0.000665336	0	0.000399202	0.0113551
K07710	0	0.000399202	0.000399202	0.00370687
K12113	0	0.000665336	0.000399202	0.00365935
K12368	0	0.000998004	0.000399202	0.0110889
K10852	-9.98004e-05	0.000665336	0.000332668	0.0459082
K00028	0	0.00199601	0.000332668	0.0135839
K00241	0.000499002	0	0.000332668	0.00365935
K00333	0	0.000499002	0.000332668	0.0125463
K00782	0	0.000499002	0.000332668	0.0110889
K00895	0.000399202	0	0.000332668	0.0114317
K01176	0	0.000499002	0.000332668	0.0185344
K01626	0	0.000998004	0.000332668	0.0204797
K01664	0	0.000665336	0.000332668	0.0113551
K01924	0.000399202	0	0.000332668	0.00665336
K02233	0	0.000998004	0.000332668	0.00368494
K02495	0	0.00199601	0.000332668	0.0143713
K03070	0.000399202	0	0.000332668	0.0180306
K03426	0	0.000998004	0.000332668	0.0205811
K03571	0.000399202	0	0.000332668	0.00653239
K03648	0.000399202	0	0.000332668	0.00349301
K03775	0	0.000998004	0.000332668	0.0125463
K05815	0	0.000998004	0.000332668	0.00362911
K06889	0.000499002	0	0.000332668	0.00653239
K06909	0	0.000499002	0.000332668	0.00912461
K07074	0.000665336	0	0.000332668	0.0141938
K07665	0	0.000665336	0.000332668	0.00638723
K07670	0	0.000499002	0.000332668	0.00349301
K09474	0.000399202	0	0.000332668	0.00368494
K10547	0.000499002	0	0.000332668	0.00362911
K13542	0.000499002	0	0.000332668	0.0114317
K00349	0	0.000665336	0.000285144	0.00362911
K00978	0	0.000499002	0.000285144	0.0141938
K01808	0.000499002	0	0.000285144	0.0141938
K01850	0	0.000665336	0.000285144	0.027057
K02773	0	0.000665336	0.000285144	0.0110889
K02884	0	0.000665336	0.000285144	0.0108672
K03499	0.000499002	0	0.000285144	0.00365935
K06283	0.000665336	0	0.000285144	0.00354846
K07667	0	0.000499002	0.000285144	0.0125463
K08289	0.000499002	0	0.000285144	0.00749612
K11068	0	0.000499002	0.000285144	0.0143713
K00799	0.00133067	0.000399202	0.000266134	0.021069
K06142	-0.000166334	0.000998004	0.000266134	0.0231759
K02081	0.000399202	0	0.000249501	0.00354846
K02493	0.000399202	0	0.000249501	0.0276114
K06200	0.000399202	0	0.000249501	0.0212908
K07405	0	0.000665336	0.000249501	0.0354039
K01572	0	0.000399202	0.000221779	0.00349301
K01666	0.000399202	0	0.000221779	0.0135839
K04651	0	0.000665336	0.000221779	0.0172433
K07005	-0.000665336	0.00199601	0.000171086	0.0456224
K04026	-0.000166334	0.000998004	0.000166334	0.0439946
K07185	0.000299401	0	0.000166334	0.00714127
K12340	0.000665336	-0.000332668	0.000110889	0.0268352
K00864	-0.000266134	0.000665336	9.98004e-05	0.00704147
K00001	0	0	0	0
K00003	0	0	0	0
K00005	0	0	0	0
K00008	0	0	0	0
K00009	0	0	0	0.0134176
K00012	0	0	0	0
K00013	0	0	0	0
K00016	0	0	0	0
K00018	0	0	0	0
K00019	0	0	0	0
K00020	0	0	0	0
K00024	0	0	0	0
K00027	0	0	0	0
K00029	0	0	0	0
K00030	0	0	0	0
K00031	0	0	0	0
K00033	0	0	0	0
K00036	0	0	0	0.0179641
K00040	0	0	0	0
K00041	0	0	0	0
K00046	0	0	0	0.0113551
K00048	0	0	0	0
K00050	0	0	0	0
K00052	0	0	0	0
K00053	0	0	0	0
K00057	0	0	0	0
K00059	0	0	0	0
K00060	0	0	0	0
K00065	0	0	0	0.00638723
K00067	0	0	0	0
K00068	0	0	0	0
K00073	0	0	0	0
K00074	0	0	0	0
K00075	0	0	0	0
K00076	0	0	0	0
K00077	0	0	0	0
K00086	0	0	0	0
K00087	0	0	0	0
K00088	0	0	0	0
K00090	0	0	0	0
K00097	0	0	0	0
K00099	0	0	0	0
K00100	0	0	0	0
K00101	0	0	0	0
K00104	0	0	0	0
K00108	0	0	0	0
K00111	0	0	0	0.0135839
K00112	0	0	0	0
K00113	0	0	0	0
K00117	0	0	0	0
K00121	0	0	0	0
K00123	0	0	0	0
K00124	0	0	0	0
K00128	0	0	0	0
K00130	0	0	0	0
K00131	0	0	0	0
K00133	0	0	0	0
K00134	0	0	0	0.0270016
K00135	0	0	0	0
K00137	0	0	0	0.00349301
K00138	0	0	0	0
K00145	0	0	0	0
K00147	0	0	0	0
K00156	0	0	0	0
K00162	0	0	0	0
K00163	0	0	0	0
K00164	0	0	0	0.0177423
K00174	0	0	0	0.0178788
K00175	0	0	0	0
K00177	0	0	0	0
K00179	0	0	0	0.0334079
K00180	0	0	0	0
K00186	0	0	0	0
K00198	0	0	0	0
K00208	0	0	0	0
K00215	0	0	0	0.0110889
K00219	0	0	0	0
K00226	0	0	0	0
K00230	0	0	0	0
K00239	0	0	0	0
K00240	0	0	0	0
K00243	0	0	0	0
K00245	0	0	0	0
K00247	0	0	0	0
K00248	0	0	0	0
K00259	0	0	0	0
K00262	0	0	0	0
K00265	0	0	0	0
K00278	0	0	0	0
K00281	0	0	0	0
K00282	0	0	0	0
K00283	0	0	0	0
K00284	0	0	0	0
K00285	0	0	0	0
K00286	0	0	0	0
K00287	0	0	0	0
K00294	0	0	0	0
K00297	0	0	0	0
K00302	0	0	0	0.0124196
K00313	0	0	0	0.0143713
K00324	0	0	0	0
K00325	0	0	0	0
K00331	0	0	0	0
K00334	0	0	0	0
K00335	0	0	0	0
K00336	0	0	0	0
K00337	0	0	0	0
K00338	0	0	0	0
K00339	0	0	0	0
K00340	0	0	0	0
K00341	0	0	0	0
K00342	0	0	0	0
K00344	0	0	0	0
K00346	0	0	0	0
K00347	0	0	0	0
K00348	0	0	0	0.00359281
K00350	0	0	0	0
K00351	0	0	0	0
K00356	0	0	0	0
K00358	0	0	0	0
K00359	0	0	0	0
K00374	0	0	0	0
K00375	0	0	0	0.017077
K00378	0	0	0	0
K00382	0	0	0	0
K00383	0	0	0	0
K00384	0	0	0	0
K00389	0	0	0	0
K00426	0	0	0	0
K00428	0	0	0	0
K00526	0	0	0	0
K00527	0	0	0	0
K00528	0	0	0	0.0177423
K00532	0	0	0	0
K00533	0	0	0	0
K00537	0	0	0	0
K00538	0	0	0	0.00359281
K00540	0	0	0	0
K00548	0	0	0	0
K00549	0	0	0	0
K00556	0	0	0	0
K00557	0	0	0	0.00349301
K00558	0	0	0	0
K00563	0	0	0	0.00354846
K00564	0	0	0	0
K00566	0	0	0	0.00998004
K00567	0	0	0	0
K00574	0	0	0	0.0125463
K00575	0	0	0	0
K00595	0	0	0	0
K00599	0	0	0	0
K00600	0	0	0	0
K00602	0	0	0	0
K00603	0	0	0	0
K00604	0	0	0	0
K00605	0	0	0	0
K00606	0	0	0	0.00349301
K00609	0	0	0	0.0141132
K00610	0	0	0	0
K00611	0	0	0	0
K00615	0	0	0	0
K00616	0	0	0	0
K00620	0	0	0	0
K00626	0	0	0	0
K00627	0	0	0	0.0124196
K00631	0	0	0	0
K00633	0	0	0	0.00349301
K00638	0	0	0	0
K00639	0	0	0	0.00349301
K00640	0	0	0	0
K00645	0	0	0	0
K00647	0	0	0	0
K00648	0	0	0	0.00365935
K00651	0	0	0	0
K00652	0	0	0	0
K00655	0	0	0	0.00332668
K00656	0	0	0	0
K00657	0	0	0	0.00638723
K00658	0	0	0	0
K00666	0	0	0	0
K00673	0	0	0	0
K00675	0	0	0	0
K00680	0	0	0	0
K00688	0	0	0	0
K00690	0	0	0	0
K00691	0	0	0	0
K00694	0	0	0	0
K00697	0	0	0	0
K00703	0	0	0	0
K00705	0	0	0	0.0134176
K00721	0	0	0	0
K00748	0	0	0	0
K00754	0	0	0	0.00342173
K00757	0	0	0	0.00266134
K00759	0	0	0	0
K00760	0	0	0	0
K00761	0	0	0	0
K00762	0	0	0	0
K00763	0	0	0	0
K00764	0	0	0	0
K00765	0	0	0	0
K00767	0	0	0	0
K00768	0	0	0	0
K00773	0	0	0	0
K00783	0	0	0	0
K00784	0	0	0	0
K00788	0	0	0	0
K00789	0	0	0	0.00359281
K00790	0	0	0	0.0141132
K00791	0	0	0	0
K00793	0	0	0	0
K00794	0	0	0	0
K00795	0	0	0	0
K00796	0	0	0	0
K00797	0	0	0	0
K00798	0	0	0	0
K00800	0	0	0	0
K00805	0	0	0	0
K00806	0	0	0	0
K00811	0	0	0	0
K00813	0	0	0	0
K00817	0	0	0	0
K00818	0	0	0	0
K00819	0	0	0	0
K00820	0	0	0	0
K00821	0	0	0	0
K00826	0	0	0	0.00359281
K00831	0	0	0	0
K00832	0	0	0	0
K00835	0	0	0	0
K00837	0	0	0	0
K00841	0	0	0	0.00870985
K00842	0	0	0	0
K00845	0	0	0	0
K00847	0	0	0	0
K00848	0	0	0	0
K00849	0	0	0	0
K00850	0	0	0	0
K00851	0	0	0	0
K00852	0	0	0	0
K00854	0	0	0	0
K00857	0	0	0	0
K00858	0	0	0	0
K00859	0	0	0	0
K00860	0	0	0	0
K00865	0	0	0	0
K00867	0	0	0	0
K00868	0	0	0	0
K00872	0	0	0	0
K00873	0	0	0	0
K00874	0	0	0	0
K00876	0	0	0	0
K00878	0	0	0	0
K00879	0	0	0	0
K00880	0	0	0	0
K00881	0	0	0	0
K00882	0	0	0	0
K00883	0	0	0	0
K00884	0	0	0	0
K00885	0	0	0	0
K00891	0	0	0	0
K00901	0	0	0	0
K00903	0	0	0	0
K00917	0	0	0	0
K00919	0	0	0	0
K00925	0	0	0	0
K00926	0	0	0	0.00638723
K00927	0	0	0	0
K00928	0	0	0	0
K00930	0	0	0	0
K00931	0	0	0	0
K00932	0	0	0	0
K00936	0	0	0	0
K00937	0	0	0	0
K00939	0	0	0	0.0062098
K00940	0	0	0	0
K00942	0	0	0	0
K00943	0	0	0	0
K00945	0	0	0	0
K00946	0	0	0	0
K00947	0	0	0	0
K00948	0	0	0	0
K00950	0	0	0	0
K00951	0	0	0	0
K00954	0	0	0	0
K00955	0	0	0	0
K00956	0	0	0	0
K00957	0	0	0	0
K00962	0	0	0	0
K00963	0	0	0	0
K00965	0	0	0	0.0428666
K00966	0	0	0	0
K00968	0	0	0	0
K00969	0	0	0	0
K00970	0	0	0	0
K00971	0	0	0	0.0113551
K00973	0	0	0	0
K00974	0	0	0	0
K00975	0	0	0	0
K00979	0	0	0	0
K00980	0	0	0	0
K00981	0	0	0	0
K00982	0	0	0	0
K00983	0	0	0	0
K00989	0	0	0	0
K00991	0	0	0	0.00359281
K00995	0	0	0	0.00998004
K00997	0	0	0	0.0351418
K00998	0	0	0	0
K01000	0	0	0	0
K01005	0	0	0	0
K01006	0	0	0	0.00409438
K01007	0	0	0	0
K01008	0	0	0	0
K01011	0	0	0	0
K01023	0	0	0	0
K01029	0	0	0	0
K01034	0	0	0	0
K01035	0	0	0	0
K01036	0	0	0	0
K01041	0	0	0	0
K01042	0	0	0	0.00319361
K01051	0	0	0	0
K01056	0	0	0	0
K01061	0	0	0	0.00349301
K01066	0	0	0	0.0113551
K01069	0	0	0	0.0143713
K01070	0	0	0	0
K01077	0	0	0	0
K01079	0	0	0	0
K01087	0	0	0	0
K01089	0	0	0	0
K01090	0	0	0	0
K01091	0	0	0	0
K01092	0	0	0	0
K01093	0	0	0	0
K01095	0	0	0	0
K01104	0	0	0	0
K01112	0	0	0	0
K01119	0	0	0	0.0134176
K01126	0	0	0	0
K01129	0	0	0	0.00342173
K01130	0	0	0	0
K01138	0	0	0	0
K01139	0	0	0	0.0179641
K01141	0	0	0	0
K01142	0	0	0	0
K01143	0	0	0	0
K01146	0	0	0	0
K01151	0	0	0	0
K01153	0	0	0	0.00349301
K01154	0	0	0	0
K01155	0	0	0	0
K01156	0	0	0	0.00684346
K01159	0	0	0	0
K01163	0	0	0	0.00342173
K01175	0	0	0	0
K01179	0	0	0	0
K01181	0	0	0	0.00714127
K01182	0	0	0	0
K01183	0	0	0	0
K01185	0	0	0	0
K01186	0	0	0	0
K01188	0	0	0	0
K01190	0	0	0	0
K01191	0	0	0	0
K01193	0	0	0	0
K01194	0	0	0	0
K01195	0	0	0	0
K01197	0	0	0	0
K01200	0	0	0	0
K01201	0	0	0	0
K01205	0	0	0	0
K01206	0	0	0	0
K01207	0	0	0	0
K01209	0	0	0	0
K01215	0	0	0	0
K01218	0	0	0	0
K01222	0	0	0	0
K01223	0	0	0	0
K01224	0	0	0	0
K01226	0	0	0	0
K01232	0	0	0	0
K01238	0	0	0	0
K01241	0	0	0	0
K01243	0	0	0	0
K01246	0	0	0	0
K01247	0	0	0	0
K01251	0	0	0	0
K01255	0	0	0	0
K01256	0	0	0	0
K01258	0	0	0	0
K01262	0	0	0	0
K01265	0	0	0	0
K01267	0	0	0	0
K01270	0	0	0	0
K01271	0	0	0	0
K01273	0	0	0	0
K01277	0	0	0	0
K01278	0	0	0	0
K01284	0	0	0	0
K01286	0	0	0	0
K01297	0	0	0	0.00372588
K01299	0	0	0	0
K01304	0	0	0	0.0108672
K01305	0	0	0	0
K01338	0	0	0	0
K01355	0	0	0	0
K01356	0	0	0	0
K01358	0	0	0	0
K01362	0	0	0	0
K01372	0	0	0	0
K01409	0	0	0	0.00354846
K01412	0	0	0	0
K01414	0	0	0	0
K01417	0	0	0	0
K01419	0	0	0	0
K01420	0	0	0	0
K01422	0	0	0	0
K01423	0	0	0	0
K01424	0	0	0	0
K01425	0	0	0	0
K01430	0	0	0	0.00349301
K01433	0	0	0	0
K01436	0	0	0	0
K01438	0	0	0	0.00342173
K01439	0	0	0	0
K01442	0	0	0	0
K01443	0	0	0	0
K01446	0	0	0	0
K01448	0	0	0	0
K01449	0	0	0	0
K01451	0	0	0	0
K01462	0	0	0	0
K01463	0	0	0	0
K01464	0	0	0	0
K01465	0	0	0	0
K01466	0	0	0	0
K01467	0	0	0	0.00349301
K01468	0	0	0	0
K01470	0	0	0	0
K01476	0	0	0	0
K01478	0	0	0	0
K01480	0	0	0	0
K01485	0	0	0	0
K01486	0	0	0	0
K01488	0	0	0	0.00365935
K01489	0	0	0	0
K01492	0	0	0	0
K01493	0	0	0	0
K01494	0	0	0	0
K01495	0	0	0	0
K01496	0	0	0	0
K01497	0	0	0	0
K01500	0	0	0	0
K01507	0	0	0	0
K01512	0	0	0	0
K01514	0	0	0	0
K01515	0	0	0	0
K01516	0	0	0	0.00359281
K01520	0	0	0	0
K01521	0	0	0	0
K01525	0	0	0	0.0062098
K01529	0	0	0	0
K01533	0	0	0	0
K01534	0	0	0	0
K01537	0	0	0	0
K01546	0	0	0	0
K01547	0	0	0	0
K01548	0	0	0	0
K01551	0	0	0	0
K01571	0	0	0	0
K01573	0	0	0	0
K01577	0	0	0	0.00349301
K01580	0	0	0	0
K01581	0	0	0	0.00365935
K01582	0	0	0	0
K01583	0	0	0	0
K01585	0	0	0	0
K01586	0	0	0	0
K01589	0	0	0	0
K01591	0	0	0	0
K01595	0	0	0	0
K01599	0	0	0	0
K01605	0	0	0	0
K01606	0	0	0	0
K01607	0	0	0	0.0141938
K01609	0	0	0	0.00362911
K01610	0	0	0	0
K01613	0	0	0	0.00370687
K01615	0	0	0	0
K01619	0	0	0	0
K01620	0	0	0	0
K01624	0	0	0	0
K01627	0	0	0	0
K01628	0	0	0	0.00653239
K01629	0	0	0	0
K01631	0	0	0	0
K01636	0	0	0	0
K01638	0	0	0	0
K01639	0	0	0	0
K01643	0	0	0	0
K01644	0	0	0	0
K01646	0	0	0	0
K01647	0	0	0	0
K01649	0	0	0	0
K01652	0	0	0	0
K01653	0	0	0	0
K01657	0	0	0	0
K01658	0	0	0	0
K01659	0	0	0	0
K01661	0	0	0	0
K01662	0	0	0	0
K01665	0	0	0	0
K01667	0	0	0	0
K01668	0	0	0	0
K01669	0	0	0	0
K01673	0	0	0	0
K01676	0	0	0	0
K01677	0	0	0	0
K01678	0	0	0	0
K01679	0	0	0	0
K01681	0	0	0	0
K01682	0	0	0	0
K01684	0	0	0	0
K01685	0	0	0	0
K01686	0	0	0	0
K01687	0	0	0	0
K01689	0	0	0	0
K01690	0	0	0	0
K01692	0	0	0	0
K01693	0	0	0	0
K01695	0	0	0	0
K01696	0	0	0	0.00362911
K01698	0	0	0	0
K01703	0	0	0	0
K01704	0	0	0	0
K01706	0	0	0	0
K01709	0	0	0	0
K01711	0	0	0	0
K01712	0	0	0	0.0179641
K01714	0	0	0	0.0198348
K01715	0	0	0	0
K01716	0	0	0	0
K01719	0	0	0	0.0108672
K01726	0	0	0	0
K01730	0	0	0	0
K01733	0	0	0	0
K01734	0	0	0	0
K01735	0	0	0	0
K01736	0	0	0	0
K01737	0	0	0	0
K01738	0	0	0	0
K01739	0	0	0	0.0141132
K01740	0	0	0	0
K01745	0	0	0	0
K01746	0	0	0	0
K01749	0	0	0	0
K01751	0	0	0	0
K01752	0	0	0	0
K01753	0	0	0	0
K01755	0	0	0	0
K01756	0	0	0	0
K01759	0	0	0	0.0323955
K01760	0	0	0	0
K01766	0	0	0	0
K01770	0	0	0	0
K01771	0	0	0	0.00653239
K01772	0	0	0	0
K01775	0	0	0	0
K01776	0	0	0	0
K01778	0	0	0	0
K01779	0	0	0	0
K01782	0	0	0	0
K01783	0	0	0	0
K01784	0	0	0	0
K01785	0	0	0	0
K01786	0	0	0	0
K01787	0	0	0	0
K01790	0	0	0	0
K01791	0	0	0	0
K01792	0	0	0	0.00342173
K01795	0	0	0	0
K01802	0	0	0	0
K01804	0	0	0	0
K01807	0	0	0	0.00342173
K01809	0	0	0	0
K01810	0	0	0	0
K01811	0	0	0	0.00354846
K01812	0	0	0	0.0135839
K01813	0	0	0	0
K01815	0	0	0	0
K01816	0	0	0	0
K01817	0	0	0	0
K01818	0	0	0	0
K01819	0	0	0	0
K01835	0	0	0	0
K01838	0	0	0	0
K01840	0	0	0	0
K01841	0	0	0	0
K01843	0	0	0	0
K01845	0	0	0	0
K01847	0	0	0	0
K01848	0	0	0	0
K01849	0	0	0	0
K01854	0	0	0	0
K01858	0	0	0	0
K01866	0	0	0	0
K01867	0	0	0	0
K01868	0	0	0	0
K01869	0	0	0	0
K01870	0	0	0	0.0107087
K01872	0	0	0	0
K01873	0	0	0	0
K01874	0	0	0	0.0159681
K01875	0	0	0	0
K01876	0	0	0	0
K01878	0	0	0	0
K01879	0	0	0	0
K01880	0	0	0	0
K01881	0	0	0	0
K01883	0	0	0	0
K01885	0	0	0	0
K01886	0	0	0	0
K01887	0	0	0	0
K01889	0	0	0	0
K01890	0	0	0	0
K01892	0	0	0	0
K01893	0	0	0	0
K01894	0	0	0	0
K01895	0	0	0	0.0288312
K01902	0	0	0	0
K01903	0	0	0	0
K01910	0	0	0	0
K01911	0	0	0	0
K01912	0	0	0	0
K01914	0	0	0	0
K01915	0	0	0	0.0062098
K01916	0	0	0	0.00359281
K01918	0	0	0	0
K01921	0	0	0	0
K01923	0	0	0	0
K01925	0	0	0	0
K01926	0	0	0	0
K01928	0	0	0	0
K01929	0	0	0	0
K01933	0	0	0	0
K01934	0	0	0	0
K01935	0	0	0	0
K01937	0	0	0	0
K01938	0	0	0	0
K01939	0	0	0	0
K01940	0	0	0	0
K01945	0	0	0	0
K01951	0	0	0	0
K01953	0	0	0	0
K01955	0	0	0	0
K01956	0	0	0	0
K01958	0	0	0	0.00354846
K01960	0	0	0	0.00697019
K01961	0	0	0	0
K01962	0	0	0	0
K01963	0	0	0	0
K01972	0	0	0	0
K01989	0	0	0	0
K01990	0	0	0	0
K01991	0	0	0	0
K01992	0	0	0	0
K01993	0	0	0	0
K01995	0	0	0	0
K01996	0	0	0	0
K01997	0	0	0	0
K01999	0	0	0	0
K02001	0	0	0	0.0141938
K02002	0	0	0	0.00370687
K02003	0	0	0	0
K02004	0	0	0	0
K02005	0	0	0	0
K02006	0	0	0	0
K02007	0	0	0	0
K02008	0	0	0	0.0141938
K02010	0	0	0	0
K02011	0	0	0	0
K02012	0	0	0	0
K02013	0	0	0	0
K02014	0	0	0	0
K02015	0	0	0	0
K02016	0	0	0	0
K02017	0	0	0	0
K02018	0	0	0	0
K02020	0	0	0	0
K02021	0	0	0	0
K02022	0	0	0	0
K02025	0	0	0	0.00370687
K02026	0	0	0	0
K02027	0	0	0	0
K02028	0	0	0	0
K02029	0	0	0	0
K02030	0	0	0	0
K02032	0	0	0	0
K02033	0	0	0	0
K02034	0	0	0	0
K02036	0	0	0	0
K02037	0	0	0	0
K02038	0	0	0	0
K02039	0	0	0	0
K02040	0	0	0	0
K02041	0	0	0	0
K02043	0	0	0	0
K02045	0	0	0	0.0145819
K02046	0	0	0	0
K02047	0	0	0	0
K02048	0	0	0	0
K02049	0	0	0	0
K02051	0	0	0	0
K02052	0	0	0	0
K02053	0	0	0	0
K02054	0	0	0	0
K02056	0	0	0	0.0103212
K02057	0	0	0	0
K02058	0	0	0	0
K02062	0	0	0	0
K02064	0	0	0	0
K02065	0	0	0	0.0177423
K02068	0	0	0	0
K02072	0	0	0	0
K02073	0	0	0	0
K02074	0	0	0	0
K02075	0	0	0	0.00359281
K02077	0	0	0	0
K02078	0	0	0	0
K02079	0	0	0	0
K02082	0	0	0	0
K02099	0	0	0	0
K02100	0	0	0	0
K02108	0	0	0	0
K02110	0	0	0	0
K02111	0	0	0	0
K02112	0	0	0	0
K02113	0	0	0	0
K02114	0	0	0	0
K02115	0	0	0	0
K02117	0	0	0	0
K02118	0	0	0	0
K02120	0	0	0	0.00753706
K02121	0	0	0	0
K02122	0	0	0	0
K02123	0	0	0	0
K02124	0	0	0	0
K02160	0	0	0	0.00349301
K02167	0	0	0	0
K02168	0	0	0	0
K02169	0	0	0	0
K02173	0	0	0	0
K02182	0	0	0	0.00359281
K02188	0	0	0	0
K02189	0	0	0	0.0141938
K02190	0	0	0	0
K02193	0	0	0	0
K02198	0	0	0	0
K02199	0	0	0	0
K02203	0	0	0	0
K02217	0	0	0	0
K02221	0	0	0	0
K02224	0	0	0	0
K02226	0	0	0	0
K02227	0	0	0	0
K02230	0	0	0	0.00598802
K02231	0	0	0	0
K02232	0	0	0	0
K02237	0	0	0	0
K02238	0	0	0	0
K02255	0	0	0	0
K02279	0	0	0	0
K02283	0	0	0	0
K02303	0	0	0	0
K02304	0	0	0	0
K02314	0	0	0	0.00354846
K02315	0	0	0	0
K02334	0	0	0	0.00266134
K02335	0	0	0	0
K02336	0	0	0	0
K02337	0	0	0	0
K02338	0	0	0	0
K02339	0	0	0	0.00342173
K02340	0	0	0	0
K02341	0	0	0	0
K02342	0	0	0	0
K02346	0	0	0	0
K02355	0	0	0	0
K02357	0	0	0	0
K02361	0	0	0	0
K02364	0	0	0	0
K02371	0	0	0	0
K02372	0	0	0	0
K02377	0	0	0	0
K02379	0	0	0	0.0141938
K02380	0	0	0	0
K02387	0	0	0	0
K02388	0	0	0	0.017077
K02392	0	0	0	0
K02395	0	0	0	0
K02396	0	0	0	0
K02400	0	0	0	0
K02401	0	0	0	0
K02405	0	0	0	0
K02407	0	0	0	0
K02408	0	0	0	0
K02415	0	0	0	0
K02417	0	0	0	0.00362911
K02418	0	0	0	0.00349301
K02419	0	0	0	0.0114317
K02421	0	0	0	0
K02422	0	0	0	0
K02425	0	0	0	0
K02426	0	0	0	0.00365935
K02427	0	0	0	0
K02429	0	0	0	0
K02430	0	0	0	0
K02431	0	0	0	0
K02433	0	0	0	0
K02434	0	0	0	0
K02435	0	0	0	0
K02437	0	0	0	0.00370687
K02438	0	0	0	0
K02439	0	0	0	0
K02440	0	0	0	0
K02441	0	0	0	0
K02443	0	0	0	0
K02444	0	0	0	0
K02445	0	0	0	0
K02446	0	0	0	0
K02452	0	0	0	0
K02454	0	0	0	0
K02455	0	0	0	0
K02456	0	0	0	0
K02457	0	0	0	0
K02458	0	0	0	0.00638723
K02459	0	0	0	0
K02460	0	0	0	0
K02461	0	0	0	0
K02469	0	0	0	0
K02471	0	0	0	0
K02472	0	0	0	0
K02474	0	0	0	0.0277334
K02477	0	0	0	0
K02478	0	0	0	0
K02481	0	0	0	0
K02483	0	0	0	0
K02484	0	0	0	0
K02485	0	0	0	0
K02492	0	0	0	0
K02499	0	0	0	0
K02500	0	0	0	0
K02501	0	0	0	0
K02502	0	0	0	0
K02503	0	0	0	0
K02505	0	0	0	0
K02507	0	0	0	0
K02517	0	0	0	0.0215932
K02519	0	0	0	0
K02520	0	0	0	0
K02521	0	0	0	0
K02523	0	0	0	0
K02526	0	0	0	0
K02527	0	0	0	0
K02528	0	0	0	0.00370687
K02529	0	0	0	0.00362911
K02530	0	0	0	0
K02532	0	0	0	0
K02533	0	0	0	0
K02535	0	0	0	0
K02536	0	0	0	0
K02538	0	0	0	0.00365935
K02548	0	0	0	0
K02549	0	0	0	0
K02550	0	0	0	0
K02551	0	0	0	0.0122831
K02552	0	0	0	0
K02553	0	0	0	0
K02557	0	0	0	0.00349301
K02558	0	0	0	0
K02563	0	0	0	0
K02564	0	0	0	0
K02567	0	0	0	0
K02569	0	0	0	0
K02573	0	0	0	0
K02575	0	0	0	0
K02588	0	0	0	0
K02600	0	0	0	0
K02601	0	0	0	0
K02614	0	0	0	0
K02621	0	0	0	0
K02622	0	0	0	0
K02647	0	0	0	0
K02651	0	0	0	0.00598802
K02652	0	0	0	0
K02654	0	0	0	0
K02669	0	0	0	0
K02680	0	0	0	0.0159681
K02686	0	0	0	0
K02687	0	0	0	0
K02688	0	0	0	0
K02744	0	0	0	0
K02745	0	0	0	0.0159681
K02746	0	0	0	0
K02747	0	0	0	0
K02756	0	0	0	0
K02757	0	0	0	0
K02759	0	0	0	0
K02760	0	0	0	0
K02761	0	0	0	0
K02765	0	0	0	0
K02768	0	0	0	0
K02769	0	0	0	0
K02770	0	0	0	0
K02774	0	0	0	0
K02775	0	0	0	0.024939
K02779	0	0	0	0
K02783	0	0	0	0
K02784	0	0	0	0.0141938
K02791	0	0	0	0
K02793	0.000499002	-0.000499002	0	0.00359281
K02794	0	0	0	0.0181874
K02795	0	0	0	0
K02796	0	0	0	0
K02800	0	0	0	0
K02803	0	0	0	0
K02804	0	0	0	0
K02805	0	0	0	0
K02806	0	0	0	0
K02810	0	0	0	0
K02812	0	0	0	0.0102393
K02818	0	0	0	0
K02821	0	0	0	0
K02824	0	0	0	0
K02835	0	0	0	0.00691949
K02836	0	0	0	0
K02837	0	0	0	0
K02839	0	0	0	0
K02843	0	0	0	0
K02848	0	0	0	0
K02849	0	0	0	0
K02850	0	0	0	0
K02851	0	0	0	0
K02852	0	0	0	0
K02854	0	0	0	0
K02855	0	0	0	0
K02856	0	0	0	0
K02858	0	0	0	0
K02860	0	0	0	0.00359281
K02863	0	0	0	0.00701454
K02864	0	0	0	0
K02867	0	0	0	0
K02871	0	0	0	0
K02874	0	0	0	0
K02876	0	0	0	0.0143713
K02881	0	0	0	0
K02887	0	0	0	0
K02888	0	0	0	0
K02890	0	0	0	0
K02892	0	0	0	0
K02895	0	0	0	0.0141938
K02897	0	0	0	0
K02899	0	0	0	0
K02902	0	0	0	0
K02904	0	0	0	0
K02906	0	0	0	0
K02907	0	0	0	0
K02911	0	0	0	0
K02914	0	0	0	0.00349301
K02916	0	0	0	0
K02919	0	0	0	0
K02926	0	0	0	0.0114317
K02931	0	0	0	0
K02933	0	0	0	0
K02935	0	0	0	0
K02939	0	0	0	0
K02945	0	0	0	0
K02946	0	0	0	0
K02948	0	0	0	0
K02952	0	0	0	0
K02956	0	0	0	0
K02959	0	0	0	0
K02961	0	0	0	0
K02963	0	0	0	0
K02965	0	0	0	0
K02968	0	0	0	0.00368494
K02970	0	0	0	0
K02982	0	0	0	0
K02988	0	0	0	0
K02990	0	0	0	0
K02994	0	0	0	0
K02996	0	0	0	0
K03040	0	0	0	0
K03043	0	0	0	0
K03046	0	0	0	0
K03060	0	0	0	0
K03071	0	0	0	0
K03072	0	0	0	0
K03073	0	0	0	0
K03074	0	0	0	0
K03075	0	0	0	0
K03076	0	0	0	0
K03077	0	0	0	0
K03078	0	0	0	0
K03080	0	0	0	0
K03081	0	0	0	0
K03082	0	0	0	0
K03088	0	0	0	0.00709692
K03089	0	0	0	0
K03091	0	0	0	0
K03092	0	0	0	0
K03098	0	0	0	0
K03100	0	0	0	0
K03101	0	0	0	0
K03106	0	0	0	0
K03110	0	0	0	0
K03111	0	0	0	0
K03113	0	0	0	0
K03116	0	0	0	0
K03118	0	0	0	0.00342173
K03119	0	0	0	0
K03146	0	0	0	0
K03147	0	0	0	0
K03148	0	0	0	0
K03149	0	0	0	0
K03150	0	0	0	0
K03151	0	0	0	0
K03152	0	0	0	0
K03168	0	0	0	0
K03169	0	0	0	0
K03177	0.00199601	-0.000499002	0	0.00958084
K03182	0	0	0	0
K03183	0	0	0	0
K03184	0	0	0	0
K03185	0	0	0	0.00365935
K03186	0	0	0	0
K03210	0	0	0	0
K03212	0	0	0	0
K03214	0	0	0	0
K03215	0	0	0	0
K03217	0	0	0	0
K03218	0	0	0	0.0134176
K03269	0	0	0	0
K03270	0	0	0	0
K03272	0	0	0	0
K03273	0	0	0	0.0103212
K03274	0	0	0	0
K03275	0	0	0	0
K03281	0	0	0	0.0303837
K03282	0	0	0	0
K03286	0	0	0	0
K03289	0	0	0	0.00349301
K03290	0	0	0	0
K03291	0	0	0	0
K03292	0	0	0	0
K03293	0	0	0	0
K03294	0	0	0	0
K03295	0	0	0	0
K03296	0	0	0	0.0110889
K03297	0	0	0	0
K03299	0	0	0	0
K03302	0	0	0	0
K03303	0	0	0	0
K03305	0	0	0	0
K03307	0	0	0	0
K03310	0	0	0	0
K03312	0	0	0	0
K03313	0	0	0	0
K03316	0	0	0	0
K03317	0	0	0	0
K03319	0	0	0	0
K03320	0	0	0	0
K03321	0	0	0	0
K03324	0	0	0	0
K03325	0	0	0	0
K03326	0	0	0	0
K03328	0	0	0	0
K03329	0	0	0	0
K03340	0	0	0	0
K03366	0	0	0	0
K03382	0	0	0	0.0134176
K03385	0	0	0	0
K03386	0	0	0	0
K03387	0	0	0	0
K03394	0	0	0	0
K03402	0	0	0	0
K03407	0	0	0	0.00665336
K03412	0	0	0	0
K03413	0	0	0	0
K03415	0	0	0	0
K03423	0	0	0	0
K03424	0	0	0	0
K03427	0	0	0	0
K03431	0	0	0	0
K03436	0	0	0	0
K03437	0	0	0	0
K03438	0	0	0	0
K03439	0	0	0	0
K03442	0	0	0	0
K03444	0	0	0	0.0159681
K03445	0	0	0	0
K03446	0	0	0	0
K03449	0	0	0	0.00365935
K03451	0	0	0	0
K03453	0	0	0	0
K03455	0	0	0	0.0114317
K03458	0	0	0	0
K03465	0	0	0	0
K03466	0	0	0	0
K03469	0	0	0	0
K03470	0	0	0	0.00698603
K03472	0	0	0	0
K03473	0	0	0	0
K03474	0	0	0	0
K03475	0	0	0	0
K03476	0	0	0	0
K03482	0	0	0	0
K03484	0	0	0	0
K03487	0	0	0	0
K03488	0	0	0	0
K03495	0	0	0	0
K03496	0	0	0	0
K03497	0	0	0	0
K03498	0	0	0	0.00332668
K03500	0	0	0	0
K03501	0	0	0	0
K03503	0	0	0	0
K03517	0	0	0	0
K03518	0	0	0	0
K03521	0	0	0	0
K03522	0	0	0	0
K03523	0	0	0	0
K03524	0	0	0	0
K03526	0	0	0	0.020323
K03527	0	0	0	0
K03529	0	0	0	0
K03530	0	0	0	0
K03532	0	0	0	0
K03533	0	0	0	0
K03536	0	0	0	0
K03543	0	0	0	0.0141938
K03545	0	0	0	0
K03546	0	0	0	0
K03547	0	0	0	0
K03550	0	0	0	0
K03553	0	0	0	0
K03555	0	0	0	0.00912461
K03557	0	0	0	0
K03558	0	0	0	0
K03559	0	0	0	0
K03560	0	0	0	0
K03561	0	0	0	0
K03563	0	0	0	0
K03564	0	0	0	0
K03565	0	0	0	0.00354846
K03567	0	0	0	0
K03568	0	0	0	0
K03569	0	0	0	0
K03570	0	0	0	0
K03572	0	0	0	0
K03573	0	0	0	0
K03574	0	0	0	0
K03575	0	0	0	0
K03578	0	0	0	0
K03580	0	0	0	0
K03581	0	0	0	0
K03582	0	0	0	0
K03584	0	0	0	0.00342173
K03587	0	0	0	0
K03589	0	0	0	0.00354846
K03590	0	0	0	0
K03592	0	0	0	0.00479042
K03593	0	0	0	0.00332668
K03594	0	0	0	0
K03595	0	0	0	0
K03599	0	0	0	0
K03601	0	0	0	0.00368494
K03602	0	0	0	0
K03604	0	0	0	0.00598802
K03606	0	0	0	0
K03608	0	0	0	0
K03609	0	0	0	0
K03611	0	0	0	0
K03612	0	0	0	0
K03613	0	0	0	0
K03614	0	0	0	0
K03615	0	0	0	0
K03616	0	0	0	0
K03617	0	0	0	0
K03618	0	0	0	0
K03621	0	0	0	0
K03624	0	0	0	0
K03625	0	0	0	0
K03628	0	0	0	0
K03629	0	0	0	0
K03630	0	0	0	0
K03631	0	0	0	0
K03632	0	0	0	0
K03633	0	0	0	0
K03635	0	0	0	0
K03637	0	0	0	0.00638723
K03639	0	0	0	0
K03640	0	0	0	0.00975826
K03641	0	0	0	0
K03642	0	0	0	0
K03644	0	0	0	0.00698603
K03647	0	0	0	0
K03649	0	0	0	0
K03650	0	0	0	0
K03655	0	0	0	0
K03656	0	0	0	0
K03657	0	0	0	0
K03658	0	0	0	0
K03660	0	0	0	0
K03664	0	0	0	0
K03665	0	0	0	0.00319361
K03666	0	0	0	0
K03667	0	0	0	0
K03668	0	0	0	0
K03671	0	0	0	0
K03673	0	0	0	0
K03677	0	0	0	0
K03683	0	0	0	0
K03685	0	0	0	0
K03686	0	0	0	0
K03687	0	0	0	0
K03688	0	0	0	0
K03694	0	0	0	0
K03695	0	0	0	0
K03696	0	0	0	0.00354846
K03697	0	0	0	0
K03698	0	0	0	0.0139141
K03699	0	0	0	0
K03700	0	0	0	0
K03701	0	0	0	0
K03702	0	0	0	0
K03703	0	0	0	0
K03705	0	0	0	0
K03706	0	0	0	0.0144156
K03710	0	0	0	0
K03712	0	0	0	0
K03717	0	0	0	0
K03718	0	0	0	0
K03721	0	0	0	0
K03722	0	0	0	0
K03723	0	0	0	0
K03732	0	0	0	0
K03733	0	0	0	0
K03734	0	0	0	0
K03735	0	0	0	0
K03736	0	0	0	0
K03737	0	0	0	0
K03741	0	0	0	0
K03742	0	0	0	0
K03743	0	0	0	0
K03744	0	0	0	0
K03747	0	0	0	0
K03748	0	0	0	0
K03750	0	0	0	0
K03752	0	0	0	0
K03753	0	0	0	0
K03755	0	0	0	0
K03756	0	0	0	0
K03757	0	0	0	0
K03758	0	0	0	0
K03760	0	0	0	0
K03761	0	0	0	0
K03763	0	0	0	0
K03764	0	0	0	0
K03765	0	0	0	0
K03767	0	0	0	0
K03770	0	0	0	0
K03772	0	0	0	0
K03773	0	0	0	0
K03776	0	0	0	0
K03778	0	0	0	0.0135839
K03779	0	0	0	0
K03780	0	0	0	0
K03781	0	0	0	0
K03782	0	0	0	0
K03784	0	0	0	0
K03786	0	0	0	0
K03787	0	0	0	0
K03789	0	0	0	0
K03790	0	0	0	0
K03797	0	0	0	0
K03799	0	0	0	0.00998004
K03801	0	0	0	0
K03803	0	0	0	0
K03804	0	0	0	0
K03806	0	0	0	0
K03808	0	0	0	0
K03814	0	0	0	0.00349301
K03816	0	0	0	0
K03817	0	0	0	0
K03818	0	0	0	0
K03823	0	0	0	0.0144156
K03826	0	0	0	0
K03827	0	0	0	0
K03830	0	0	0	0
K03831	0	0	0	0
K03832	0	0	0	0
K03833	0	0	0	0
K03834	0	0	0	0
K03835	0	0	0	0
K03836	0	0	0	0
K03839	0	0	0	0
K03841	0	0	0	0
K03855	0	0	0	0.00709692
K03856	0	0	0	0
K03885	0	0	0	0
K03892	0	0	0	0
K03919	0	0	0	0
K03923	0	0	0	0
K03925	0	0	0	0
K03931	0	0	0	0
K03972	0	0	0	0
K03973	0	0	0	0
K03975	0	0	0	0
K03976	0	0	0	0
K03977	0	0	0	0
K03979	0	0	0	0.00653239
K03981	0	0	0	0
K04015	0	0	0	0
K04018	0	0	0	0
K04019	0	0	0	0.00368494
K04020	0	0	0	0.00418211
K04023	0	0	0	0
K04024	0	0	0	0.0062098
K04025	0	0	0	0
K04027	0	0	0	0
K04028	0	0	0	0
K04029	0	0	0	0
K04030	0	0	0	0
K04031	0	0	0	0
K04032	0	0	0	0
K04041	0	0	0	0
K04042	0	0	0	0
K04043	0	0	0	0.00365935
K04044	0	0	0	0
K04047	0	0	0	0
K04065	0	0	0	0
K04066	0	0	0	0
K04068	0	0	0	0
K04069	0	0	0	0
K04070	0	0	0	0
K04072	0	0	0	0
K04075	0	0	0	0
K04077	0	0	0	0
K04078	0	0	0	0.00998004
K04081	0	0	0	0
K04083	0	0	0	0
K04084	0	0	0	0
K04087	0	0	0	0
K04088	0	0	0	0
K04094	0	0	0	0
K04096	0	0	0	0
K04334	0	0	0	0.00354846
K04336	0	0	0	0
K04477	0	0	0	0
K04485	0	0	0	0
K04486	0	0	0	0
K04487	0	0	0	0.0177423
K04488	0	0	0	0
K04517	0	0	0	0
K04518	0	0	0	0
K04564	0	0	0	0
K04565	0	0	0	0
K04567	0	0	0	0
K04568	0	0	0	0
K04652	0	0	0	0
K04653	0	0	0	0
K04654	0	0	0	0
K04655	0	0	0	0
K04656	0	0	0	0
K04691	0	0	0	0.00354846
K04720	0	0	0	0
K04750	0	-0.000332668	0	0.0336549
K04751	0	0	0	0
K04753	0	0	0	0
K04758	0	0	0	0
K04759	0	0	0	0
K04760	0	0	0	0
K04762	0	0	0	0
K04763	0	0	0	0.00349301
K04764	0	0	0	0.0249803
K04769	0	0	0	0
K04770	0	0	0	0
K04771	0	0	0	0
K04772	0	0	0	0
K04773	0	0	0	0
K04775	0	0	0	0
K05297	0	0	0	0
K05306	0	0	0	0
K05340	0	0	0	0
K05341	0	0	0	0.00852995
K05349	0	0	0	0
K05350	0	0	0	0
K05364	0	0	0	0
K05366	0	0	0	0
K05367	0	0	0	0
K05372	0	0	0	0
K05499	0	0	0	0
K05501	0	0	0	0
K05515	0	0	0	0.00684346
K05516	0	0	0	0
K05517	0	0	0	0
K05520	0	0	0	0
K05521	0	0	0	0
K05539	0	0	0	0
K05540	0	0	0	0
K05541	0	0	0	0
K05590	0	0	0	0
K05591	0	0	0	0
K05592	0	0	0	0
K05595	0	0	0	0
K05685	0	0	0	0
K05776	0	0	0	0
K05780	0	0	0	0
K05787	0	0	0	0
K05788	0	0	0	0
K05789	0	0	0	0
K05790	0	0	0	0
K05794	0	0	0	0.00342173
K05795	0	0	0	0
K05796	0	0	0	0
K05800	0	0	0	0
K05801	0	0	0	0.0108672
K05807	0	0	0	0
K05808	0	0	0	0
K05809	0	0	0	0
K05810	0	0	0	0
K05813	0	0	0	0
K05823	0	0	0	0
K05832	0	0	0	0
K05833	0	0	0	0
K05834	0	0	0	0
K05839	0	0	0	0.0134176
K05845	0	0	0	0
K05846	0	0	0	0
K05847	0	0	0	0
K05874	0	0	0	0
K05875	0	0	0	0
K05878	0	0	0	0
K05879	0	0	0	0
K05885	0	0	0	0.0103212
K05896	0	0	0	0
K05919	0	0	0	0
K05934	0	0	0	0
K05936	0	0	0	0
K05939	0	0	0	0
K05945	0	0	0	0
K05946	0	0	0	0
K05966	0	0	0	0
K05970	0	0	0	0
K05982	0	0	0	0
K05989	0	0	0	0
K05993	0	0	0	0
K05995	0	0	0	0
K06012	0	0	0	0
K06024	0	0	0	0
K06041	0	0	0	0
K06042	0	0	0	0
K06048	0	0	0	0
K06074	0	0	0	0
K06076	0	0	0	0
K06077	0	0	0	0
K06113	0	0	0	0
K06131	0	0	0	0
K06132	0	0	0	0
K06133	0	0	0	0
K06138	0	0	0	0
K06143	0	0	0	0
K06145	0	0	0	0
K06146	0	0	0	0
K06147	0	0	0	0
K06148	0	0	0	0
K06149	0	0	0	0
K06153	0	0	0	0
K06158	0	0	0	0
K06163	0	0	0	0
K06164	0	0	0	0
K06166	0	0	0	0
K06168	0	0	0	0
K06173	0	0	0	0
K06175	0	0	0	0
K06177	0	0	0	0
K06179	0	0	0	0
K06180	0	0	0	0
K06181	0	0	0	0
K06182	0	0	0	0
K06183	0	0	0	0
K06186	0	0	0	0
K06187	0	0	0	0
K06188	0	0	0	0
K06189	0	0	0	0
K06192	0	0	0	0
K06193	0	0	0	0
K06194	0	0	0	0
K06196	0	0	0	0
K06199	0	0	0	0
K06201	0	0	0	0
K06202	0	0	0	0
K06203	0	0	0	0
K06204	0	0	0	0
K06205	0	0	0	0
K06206	0	0	0	0
K06209	0	0	0	0
K06211	0	0	0	0
K06212	0	0	0	0
K06213	0	0	0	0
K06217	0	0	0	0
K06218	0	0	0	0
K06219	0	0	0	0
K06223	0	0	0	0
K06282	0	0	0	0.0107087
K06284	0	0	0	0
K06287	0	0	0	0
K06306	0	0	0	0
K06334	0	0	0	0
K06346	0	0	0	0.0103212
K06374	0	0	0	0
K06378	0	0	0	0
K06379	0	0	0	0
K06381	0	0	0	0
K06382	0	0	0	0
K06385	0	0	0	0
K06387	0	0	0	0.00998004
K06390	0	0	0	0.017077
K06398	0	0	0	0
K06399	0	0	0	0
K06400	0	0	0	0
K06403	0	0	0	0
K06405	0	0	0	0
K06406	0	0	0	0
K06407	0	0	0	0
K06408	0	0	0	0
K06409	0	0	0	0
K06411	0	0	0	0.0246925
K06412	0	0	0	0
K06421	0	0	0	0
K06442	0	0	0	0
K06518	0	0	0	0
K06603	0	0	0	0
K06714	0	0	0	0
K06726	0	0	0	0
K06858	0	0	0	0
K06859	0	0	0	0
K06861	0	0	0	0.00319361
K06864	0	0	0	0.00365935
K06871	0	0	0	0
K06879	0	0	0	0
K06881	0	0	0	0
K06885	0	0	0	0
K06887	0	0	0	0
K06890	0	0	0	0
K06891	0	0	0	0
K06894	0	0	0	0
K06895	0	0	0	0.00266134
K06896	0	0	0	0
K06898	0	0	0	0
K06902	0	0	0	0
K06903	0	0	0	0
K06906	0	0	0	0
K06907	0	0	0	0
K06910	0	0	0	0
K06911	0	0	0	0
K06915	0	0	0	0
K06917	0	0	0	0
K06918	0	0	0	0
K06923	0	0	0	0
K06925	0	0	0	0
K06926	0	0	0	0
K06934	0	0	0	0.0106565
K06940	0	0	0	0
K06941	0	0	0	0
K06942	0	0	0	0
K06946	0	0	0	0
K06949	0	0	0	0
K06956	0	0	0	0
K06957	0	0	0	0.00266134
K06958	0	0	0	0
K06959	0	0	0	0
K06960	0	0	0	0
K06962	0	0	0	0
K06966	0	0	0	0
K06968	0	0	0	0
K06969	0	0	0	0
K06970	0	0	0	0
K06972	0	0	0	0
K06973	0	0	0	0
K06975	0	0	0	0
K06989	0	0	0	0
K06996	0	0	0	0
K06997	0	0	0	0
K06998	0	0	0	0
K06999	0	0	0	0
K07001	0	0	0	0
K07007	0	0	0	0
K07008	0	0	0	0
K07009	0	0	0	0
K07011	0	0	0	0.00359281
K07012	0	0	0	0
K07015	0	0	0	0
K07017	0	0	0	0
K07023	0	0	0	0
K07024	0	0	0	0
K07027	0	0	0	0
K07029	0	0	0	0
K07030	0	0	0	0
K07035	0	0	0	0
K07038	0	0	0	0
K07040	0	0	0	0
K07042	0	0	0	0
K07043	0	0	0	0
K07045	0	0	0	0
K07046	0	0	0	0
K07047	0	0	0	0
K07048	0	0	0	0
K07050	0	0	0	0
K07052	0	0	0	0
K07053	0	0	0	0
K07056	0	0	0	0.0134176
K07058	0	0	0	0.00368494
K07071	0	0	0	0
K07079	0	0	0	0
K07080	0	0	0	0
K07082	0	0	0	0
K07085	0	0	0	0
K07088	0	0	0	0
K07089	0	0	0	0
K07090	0	0	0	0
K07095	0	0	0	0
K07098	0	0	0	0
K07099	0	0	0	0
K07105	0	0	0	0.00869372
K07106	0	0	0	0
K07109	0	0	0	0
K07115	0	0	0	0
K07118	0	0	0	0
K07120	0	0	0	0
K07121	0	0	0	0
K07122	0	0	0	0
K07126	0	0	0	0.00362911
K07130	0	0	0	0
K07133	0	0	0	0.0062098
K07137	0	0	0	0
K07138	0	0	0	0
K07139	0	0	0	0
K07140	0	0	0	0
K07141	0	0	0	0
K07146	0	0	0	0
K07147	0	0	0	0
K07148	0	0	0	0
K07150	0	0	0	0.00349301
K07153	0	0	0	0
K07160	0	0	0	0
K07164	0	0	0	0
K07166	0	0	0	0.00362911
K07170	0	0	0	0
K07171	0	0	0	0.00852995
K07173	0	0	0	0
K07175	0	0	0	0
K07184	0	0	0	0
K07186	0	0	0	0
K07192	0	0	0	0
K07214	0	0	0	0
K07216	0	0	0	0
K07221	0	0	0	0
K07223	0	0	0	0
K07225	0	0	0	0.00684346
K07227	0	0	0	0
K07229	0	0	0	0
K07235	0	0	0	0
K07236	0	0	0	0
K07237	0	0	0	0
K07239	0	0	0	0
K07240	0	0	0	0
K07243	0	0	0	0
K07248	0	0	0	0.00359281
K07258	0	0	0	0
K07263	0	0	0	0
K07271	0	0	0	0
K07273	0	0	0	0
K07274	0	0	0	0
K07275	0	0	0	0
K07277	0	0	0	0
K07278	0	0	0	0
K07279	0	0	0	0
K07282	0	0	0	0
K07285	0	0	0	0
K07290	0	0	0	0.0062098
K07301	0	0	0	0
K07304	0	0	0	0
K07305	0	0	0	0
K07307	0	0	0	0
K07308	0	0	0	0.0335963
K07309	0	0	0	0
K07311	0	0	0	0
K07312	0	0	0	0
K07313	0	0	0	0
K07314	0	0	0	0
K07315	0	0	0	0
K07316	0	0	0	0.00354846
K07319	0	0	0	0
K07320	0	0	0	0
K07321	0	0	0	0
K07322	0	0	0	0
K07323	0	0	0	0
K07334	0	0	0	0
K07335	0	0	0	0
K07336	0	0	0	0.00665336
K07337	0	0	0	0
K07339	0	0	0	0
K07341	0	0	0	0
K07345	0	0	0	0
K07346	0	0	0	0
K07347	0	0	0	0
K07348	0	0	0	0
K07349	0	0	0	0
K07350	0	0	0	0
K07354	0	0	0	0
K07357	0	0	0	0.00687514
K07358	0	0	0	0
K07387	0	0	0	0
K07389	0	0	0	0
K07391	0	0	0	0
K07400	0	0	0	0
K07402	0	0	0	0
K07404	0	0	0	0
K07406	0	0	0	0
K07407	0	0	0	0
K07443	0	0	0	0
K07447	0	0	0	0
K07455	0	0	0	0
K07456	0	0	0	0
K07458	0	0	0	0
K07460	0	0	0	0
K07461	0	0	0	0.00359281
K07462	0	0	0	0.00354846
K07464	0	0	0	0
K07467	0	0	0	0
K07470	0	0	0	0
K07471	0	0	0	0
K07473	0	0	0	0
K07474	0	0	0	0
K07478	0	0	0	0
K07479	0	0	0	0
K07483	0	0	0	0
K07484	0	0	0	0.00653239
K07485	0	0	0	0
K07486	0	0	0	0
K07487	0	0	0	0.00354846
K07489	0	0	0	0
K07493	0	0	0	0
K07495	0	0	0	0
K07496	0	0	0	0
K07497	0	0	0	0.0135839
K07507	0	0	0	0
K07552	0	0	0	0.00359281
K07559	0	0	0	0
K07560	0	0	0	0
K07567	0	0	0	0
K07568	0	0	0	0
K07571	0	0	0	0.00354846
K07574	0	0	0	0
K07576	0	0	0	0
K07588	0	0	0	0.0106565
K07636	0	0	0	0
K07637	0	0	0	0
K07639	0	0	0	0
K07642	0	0	0	0.00370687
K07644	0	0	0	0
K07645	0	0	0	0
K07646	0	0	0	0
K07647	0	0	0	0
K07648	0	0	0	0
K07652	0	0	0	0.00359281
K07657	0	0	0	0
K07658	0	0	0	0
K07661	0	0	0	0
K07662	0	0	0	0
K07666	0	0	0	0
K07668	0	0	0	0
K07673	0	0	0	0
K07676	0	0	0	0
K07687	0	0	0	0
K07699	0	0	0	0
K07700	0	0	0	0
K07701	0	0	0	0
K07709	0	0	0	0
K07713	0	0	0	0
K07714	0	0	0	0.00332668
K07715	0	0	0	0
K07718	0	0	0	0
K07720	0	0	0	0
K07724	0	0	0	0
K07726	0	0	0	0
K07727	0	0	0	0
K07729	0	0	0	0
K07733	0	0	0	0
K07735	0	0	0	0
K07738	0	0	0	0.017077
K07741	0	0	0	0
K07742	0	0	0	0
K07749	0	0	0	0
K07770	0	0	0	0
K07771	0	0	0	0
K07773	0	0	0	0
K07775	0	0	0	0
K07776	0	0	0	0
K07783	0	0	0	0
K07786	0	0	0	0
K07787	0	0	0	0
K07788	0	0	0	0
K07791	0	0	0	0
K07792	0	0	0	0
K07796	0	0	0	0
K07797	0	0	0	0.00359281
K07798	0	0	0	0
K07812	0	0	0	0.00342173
K07814	0	0	0	0
K07862	0	0	0	0
K07979	0	0	0	0
[truncated: 535 more rows]

## Sheet: pathway_mgs_response_varImp
	NR	RS	MeanDecreaseAccuracy	MeanDecreaseGini
ko00633	0.0267704	0.0389028	0.0289379	0.697447
ko00250	0.0126683	0.0189848	0.0139471	0.501376
ko00230	0.0101645	0.0160067	0.0112866	0.380577
ko03018	0.00828346	0.0126404	0.0091121	0.320759
ko00471	0.00321492	0.00788088	0.0044978	0.234779
ko03420	0.00247761	0.00629628	0.00372292	0.185863
ko00300	0.00269973	0.00607939	0.0036625	0.274336
ko00052	0.00312778	0.00458454	0.00343537	0.267602
ko02010	0.00265807	0.00395294	0.00294955	0.180964
ko00511	0.00220252	0.0037163	0.00249404	0.173189
ko00670	0.00188517	0.00346965	0.00235	0.084794
ko00900	0.00239309	0.00217145	0.00214067	0.203565
ko00785	0.00135486	0.00320635	0.00200004	0.117337
ko00790	0.000890744	0.00339299	0.00192667	0.169786
ko00240	0.00149318	0.00309469	0.00190207	0.188756
ko00520	0.00165483	0.00170983	0.00154549	0.144229
ko04621	0.00131558	0.00125987	0.00113548	0.0778597
ko00040	0.00121488	0.00134487	0.00113139	0.124097
ko04122	0.000924193	0.00106489	0.000975775	0.157061
ko00311	0.000659934	0.00140153	0.000852891	0.0714748
ko00540	0.00140486	0.000283305	0.000788493	0.114063
ko00564	0.000478286	0.00151818	0.000756194	0.103365
ko00440	0.000976569	0.000898244	0.000749092	0.0741754
ko00280	-0.000101418	0.00149485	0.000666925	0.135245
ko00791	0.000656601	0.0012882	0.000655768	0.0662415
ko00550	0.000309017	0.0016865	0.000598504	0.0512498
ko02040	0.000669933	0.000614939	0.000586291	0.101517
ko05100	0.000746592	0.000439956	0.000557722	0.0502324
ko03013	0.000526614	0.000663267	0.000504156	0.0560369
ko04141	0.00046662	0.000884197	0.00049753	0.0551907
ko00970	9.16575e-05	0.00106323	0.000432774	0.0622774
ko04626	0.000253308	0.000369963	0.000330483	0.0708331
ko00360	1.07132e-05	0.000874913	0.00031481	0.0379166
ko03008	0.000312588	0.000324968	0.000294177	0.061998
ko00340	-4.3448e-05	0.000876579	0.0002197	0.118682
ko00531	0.000546374	-0.000172364	0.000216804	0.114421
ko05111	0.000129987	0.000441623	0.000207559	0.0394038
ko00680	0.000303303	8.16585e-05	0.000175141	0.056311
ko00627	-0.000216645	0.000628271	7.86429e-05	0.0437493
ko00908	0.000134987	-0.00010499	7.83255e-05	0.050365
ko04112	9.16575e-05	0.000289971	7.62622e-05	0.0659951
ko04910	0.000390913	-0.000551612	4.61859e-05	0.0794001
ko03010	0.000117607	-9.6657e-05	4.36464e-05	0.0797713
ko00061	-0.000432338	0.000591608	2.8886e-05	0.0594925
ko03440	-5.23757e-05	0.000244976	-6.34857e-07	0.0397915
ko02020	-1.42843e-05	-0.000169983	-6.63426e-05	0.0287998
ko05120	-0.000161651	-0.000118322	-0.000101061	0.0293335
ko01040	0.000114989	-0.000459954	-0.000108362	0.0344307
ko00071	-0.000354965	0.000221645	-0.000119469	0.0531628
ko03030	-9.3324e-05	-0.000224978	-0.000136494	0.0169595
ko00362	0.000161651	-0.000513282	-0.000136693	0.0689717
ko00260	-0.000206646	-9.3324e-05	-0.000144639	0.0360809
ko00730	-0.000427576	0.000291638	-0.000151136	0.0488368
ko04974	-0.000131654	-0.000251642	-0.000192243	0.0375599
ko01051	-0.000179149	-0.000144986	-0.00020744	0.0409915
ko00030	-0.000329253	-0.000124988	-0.000291638	0.0287847
ko03410	-0.000234977	-0.000346632	-0.000294137	0.0144775
ko00430	-7.61829e-06	-0.000901577	-0.000312627	0.0476394
ko00330	-0.000386628	-0.000264974	-0.000314294	0.0325129
ko00310	-0.000419958	-0.000319968	-0.000334133	0.0210214
ko02060	-0.000484952	-0.000406626	-0.000343021	0.0490589
ko00051	-0.000359964	-0.000603273	-0.000362464	0.0439931
ko02030	-0.000114989	-0.000616605	-0.000371868	0.02225
ko03070	-0.000386628	-0.000541613	-0.000374248	0.0571181
ko00190	-0.000276639	-0.000411626	-0.000381827	0.0165449
ko03060	-0.000551612	-0.000214979	-0.000393453	0.0439801
ko00140	-0.000395913	-0.000753258	-0.000413808	0.022168
ko03430	-0.000376629	-0.000414959	-0.000440512	0.0389041
ko00020	-0.000409959	-0.000674933	-0.000451463	0.0239808
ko00523	-0.000386628	-0.000789921	-0.000458883	0.023252
ko00562	-0.000539946	-0.000511616	-0.000459795	0.0223337
ko00121	-0.000401627	-0.000339966	-0.00046051	0.0361119
ko00290	-0.000639936	-0.000431624	-0.000476446	0.0510639
ko00130	-0.000488285	-0.000663267	-0.000484118	0.0214745
ko00270	-0.000554945	-0.000551612	-0.000491102	0.0281308
ko00860	-0.000616605	-0.000303303	-0.000510266	0.0201717
ko00740	-0.000328301	-0.000723261	-0.000517051	0.0339921
ko00720	-0.000195933	-0.00093824	-0.000519154	0.057108
ko00010	-0.000491618	-0.00053328	-0.00052836	0.0211882
ko00626	-0.000810871	-0.000448289	-0.00054558	0.0199744
ko00630	-0.000434004	-0.000708263	-0.000547088	0.0388726
ko00450	-0.000488046	-0.000624938	-0.000555143	0.0509275
ko00710	-0.000348299	-0.000928241	-0.00057034	0.0242622
ko00400	-0.000833964	-0.000446622	-0.000576807	0.0272589
ko00561	-0.000863247	-0.000396627	-0.000577006	0.0400704
ko01053	-0.000910861	-0.000409959	-0.000591171	0.0648127
ko01055	-0.000470667	-0.000708263	-0.000595972	0.0370684
ko00620	-0.000346632	-0.00108656	-0.000602321	0.0332086
ko00760	-0.000686598	-0.000659934	-0.000604582	0.0442067
ko04146	-0.000531614	-0.000659934	-0.000610375	0.0311001
ko00053	-0.00056661	-0.000626604	-0.000616486	0.0297924
ko00750	-0.000689931	-0.00073326	-0.000643983	0.0303674
ko00650	-0.00134153	-0.000239976	-0.000694931	0.025874
ko00500	-0.000431624	-0.00108323	-0.000726316	0.0325828
ko00780	-0.000818252	-0.000873246	-0.000740918	0.0240276
ko03020	-0.000873246	-0.00104656	-0.000760797	0.0222348
ko00521	-0.000394246	-0.00129154	-0.000763733	0.0377094
ko00480	-0.000882531	-0.000741593	-0.000780993	0.0186065
ko00770	-0.000741593	-0.00120655	-0.000822735	0.0305772
ko00473	-0.000852415	-0.00107656	-0.000884435	0.0456847
ko00660	-0.000841583	-0.0010049	-0.000916258	0.0310761
ko00510	-0.000916575	-0.00106489	-0.000920781	0.052984
ko00910	-0.00095419	-0.00107323	-0.000923916	0.0351239
ko00640	-0.00159651	-0.000828251	-0.00106866	0.0448863
